# Supplementary material for: Spatial chromatin architecture alteration by structural variations in human genomes at the population scale
Source: Genome Biol. 2019 Jul 30;20:148. doi: 10.1186/s13059-019-1728-x (PMC6664780; doi:10.1186/s13059-019-1728-x)
Supplement: Supplementary file 1 — Supplemental tables. (XLSX 12146 kb) [file 13059_2019_1728_MOESM1_ESM.xlsx]

## Sheet: Table S1
Table S1: CTCF ChIA-PET clusters for GM12878 with both anchors co-occupied by CTCF and cohesin. CTCF binding motif orientation is assigned to anchors (R - rightward (forward strand), L - leftward (reverse strand), N - not specified).
chromosme	start	end	chromosome	start	end	upstream anchor orient	downstream anchor orient	score
chr20	48145160	48161377	chr20	48457468	48465579	N	L	19
chr4	6719299	6725475	chr4	7082919	7084971	R	L	21
chr13	78064154	78070056	chr13	78137681	78141628	N	L	152
chr9	4749657	4751329	chr9	4922505	4927071	R	L	17
chr3	142546235	142550457	chr3	142561947	142563956	R	R	5
chr20	8111801	8117397	chr20	8434395	8435439	R	L	15
chr17	32105353	32109241	chr17	32469192	32474720	R	L	97
chr7	44120857	44122216	chr7	44234164	44237125	N	L	10
chr15	52180345	52181508	chr15	52428945	52434797	N	L	15
chr6	50623108	50624017	chr6	50758918	50760944	R	L	24
chr6	137166794	137167989	chr6	137288484	137290158	R	R	4
chr6	100563325	100568714	chr6	100925755	100929096	R	L	89
chr1	11709429	11712117	chr1	11950973	11956228	L	L	6
chr6	139687716	139691894	chr6	140202163	140204222	R	R	5
chrX	32501276	32504082	chrX	32548183	32550030	R	R	4
chr2	80300038	80300615	chr2	80723767	80727571	R	L	8
chr2	234884298	234887255	chr2	235451253	235457391	R	L	37
chr1	202311259	202314167	chr1	202686874	202689563	N	L	31
chr6	13907507	13911693	chr6	14144146	14147070	R	L	59
chr1	25934923	25936646	chr1	26122017	26125307	R	L	18
chr10	7565200	7569469	chr10	9249345	9253616	R	L	28
chr1	33683506	33685605	chr1	33759318	33765590	R	N	10
chr13	91729602	91731470	chr13	92056715	92060940	R	N	4
chr19	41028598	41031351	chr19	41137526	41141863	R	L	48
chr1	180849705	180853489	chr1	180888897	180891025	R	L	22
chr8	19228897	19230681	chr8	20227990	20237371	R	L	19
chr5	58684771	58689423	chr5	58955340	58959650	R	L	13
chr17	48267207	48286000	chr17	48366058	48381139	L	L	756
chr7	120626310	120629216	chr7	120718910	120724612	R	L	117
chr3	158030209	158032867	chr3	158151106	158153929	L	L	9
chr19	13304554	13309593	chr19	13385926	13392488	R	R	45
chr9	71668039	71671198	chr9	72033942	72039857	R	R	4
chr17	1176898	1180528	chr17	1435972	1436929	R	L	7
chr6	33710490	33714294	chr6	33728727	33730980	R	N	47
chr5	32231537	32234423	chr5	32611031	32614611	R	L	35
chrX	130879516	130882512	chrX	130955320	130957272	N	R	7
chr6	43735597	43744493	chr6	43805008	43807687	N	L	40
chr9	100835188	100839660	chr9	100977902	100979042	R	L	17
chr17	38347187	38350587	chr17	38445307	38448019	R	L	4
chr9	90565447	90566641	chr9	90787206	90789179	R	R	4
chr16	4555004	4559249	chr16	4700336	4701201	R	L	10
chr1	53950724	53953062	chr1	54146918	54148199	R	L	24
chr5	150429243	150432641	chr5	150503184	150509561	R	R	8
chr1	222637171	222641162	chr1	223263172	223264662	R	L	11
chr13	52417983	52420624	chr13	52775437	52776435	R	L	5
chr6	122702389	122704650	chr6	123158316	123161591	R	L	4
chr6	89991091	89992450	chr6	90080520	90082870	R	R	8
chr7	106432174	106437429	chr7	107519124	107520678	R	L	4
chr14	93642306	93646367	chr14	93684844	93687731	L	L	10
chr19	861771	866429	chr19	1239479	1250862	L	N	4
chr3	184088365	184089993	chr3	184229592	184232417	R	L	22
chr6	132598925	132604813	chr6	132799497	132807926	R	L	224
chr8	17458564	17461660	chr8	17719300	17725044	R	L	8
chr4	17637170	17639707	chr4	17807760	17812535	L	L	5
chrX	19055651	19062209	chrX	19243582	19245160	R	L	16
chr19	29227416	29229699	chr19	29754395	29755344	R	L	15
chr11	64992014	64995638	chr11	65038310	65045702	R	R	4
chr19	10615784	10617486	chr19	10675227	10677007	R	N	6
chr9	5799199	5800090	chr9	6049221	6057654	R	N	4
chr3	161569369	161570208	chr3	164902330	164904657	R	L	16
chr14	75768003	75771729	chr14	76025770	76028853	L	L	7
chr19	42781949	42785709	chr19	42799426	42801564	L	L	7
chr11	75258301	75259566	chr11	75915907	75921169	R	R	4
chr11	12983864	12987872	chr11	14268187	14272492	R	L	4
chr2	9012313	9014558	chr2	9277648	9280501	R	L	48
chr11	100445391	100451917	chr11	100698294	100699749	R	L	10
chr12	11732329	11738317	chr12	12477931	12482073	R	L	7
chr3	167757683	167759341	chr3	167878286	167887777	L	L	9
chr3	33172188	33176269	chr3	33184774	33187193	R	L	20
chr2	180988024	180991899	chr2	181922351	181925605	R	L	99
chr5	115473084	115476607	chr5	116281573	116285993	R	L	16
chr3	119610497	119613444	chr3	120133815	120139835	R	N	11
chr1	91184852	91189653	chr1	91429547	91431078	R	L	24
chr15	65017710	65025205	chr15	65099670	65106433	N	L	140
chr9	5440649	5443496	chr9	5449954	5452749	L	R	4
chr12	69254816	69261155	chr12	69547055	69552291	R	N	6
chr11	59519220	59524333	chr11	59588264	59591690	R	R	4
chr12	31833803	31836449	chr12	32258661	32260310	R	L	9
chr2	166254116	166260441	chr2	166635438	166636213	R	L	12
chr20	44219173	44224269	chr20	44397182	44401918	R	L	244
chr19	40161031	40171208	chr19	40475171	40477348	N	L	11
chr13	102166756	102169994	chr13	103107738	103111090	R	N	10
chr20	10533207	10534778	chr20	10651524	10653204	L	R	6
chr1	111170397	111175639	chr1	111304019	111314568	R	L	263
chr7	148270734	148273772	chr7	148658289	148661141	R	L	69
chr15	65029974	65034381	chr15	65196179	65198724	R	N	21
chr15	64180055	64185139	chr15	64336913	64339614	L	L	12
chr3	53145775	53150123	chr3	53384245	53385723	R	L	19
chr7	92075252	92078465	chr7	92089091	92092451	N	L	4
chr20	45833697	45835652	chr20	46008223	46015871	R	L	41
chr12	55141687	55148094	chr12	55383551	55390882	R	R	17
chr12	27972177	27975858	chr12	29025055	29027175	L	L	4
chr12	46736012	46737866	chr12	47376809	47378518	R	L	13
chr17	41557179	41562613	chr17	41746709	41758904	R	L	18
chr16	29652296	29653599	chr16	29702478	29704406	R	R	7
chr5	39578189	39580350	chr5	40685364	40689873	R	L	30
chr14	106991515	106997125	chr14	107008185	107015943	R	L	65
chr7	148270734	148273772	chr7	148787084	148789051	R	L	9
chr1	23301960	23304673	chr1	23421532	23429704	R	R	27
chr14	92559530	92560836	chr14	93156357	93157037	R	L	4
chr5	130924427	130927964	chr5	131145803	131149026	N	R	7
chr11	69532414	69533323	chr11	69701195	69704422	R	L	4
chr12	48151703	48156122	chr12	48228710	48235203	L	L	4
chrX	56828748	56831231	chrX	57001531	57006575	R	L	59
chr13	101372329	101376278	chr13	101778600	101781268	R	L	30
chr1	228186847	228188892	chr1	228353303	228354863	R	L	15
chr20	44649709	44653316	chr20	44759727	44762971	R	R	8
chr15	41146508	41154744	chr15	41472264	41478918	R	L	17
chr11	12619903	12623020	chr11	12909070	12916608	R	L	87
chr17	36639233	36643351	chr17	36817037	36824965	L	L	4
chr3	46745182	46750112	chr3	46905448	46910837	R	R	29
chr6	187686	190274	chr6	720614	723493	R	R	9
chr5	149935673	149945406	chr5	150156988	150159469	R	L	28
chr17	60779547	60784210	chr17	61159291	61161681	R	R	5
chr5	56794210	56796459	chr5	57073993	57076821	R	R	6
chr12	77182763	77187616	chr12	77402500	77405583	L	L	4
chrX	13522310	13526865	chrX	13662797	13665223	R	L	63
chr9	87018040	87020537	chr9	87568248	87570160	R	R	6
chr20	53264823	53267501	chr20	54821710	54826420	R	N	28
chr11	133690772	133693024	chr11	133703300	133706653	L	L	5
chr10	46982405	46985436	chr10	47598038	47601762	N	R	48
chr1	157345651	157349362	chr1	157659782	157663231	R	L	11
chr1	65524330	65530680	chr1	66908272	66916348	R	L	5
chr9	94895772	94897877	chr9	95468517	95469148	R	L	5
chr18	74633550	74636796	chr18	74711397	74714871	N	R	5
chr12	56511701	56515245	chr12	56585647	56589291	R	R	15
chr8	53489592	53491619	chr8	53852480	53855931	R	L	34
chr6	166686023	166692532	chr6	166724971	166728601	R	R	49
chr22	50707131	50721103	chr22	50911669	50913600	R	L	10
chr1	155218086	155222763	chr1	155473575	155474634	R	L	19
chr12	53602463	53610866	chr12	53812171	53818712	R	L	4
chr1	32028053	32032092	chr1	32056972	32060561	R	L	64
chr1	41778624	41780450	chr1	41878908	41884791	R	L	28
chr1	78798801	78799900	chr1	79138614	79144558	R	N	4
chr1	109803764	109808144	chr1	110071639	110078332	R	L	96
chr1	157057150	157064239	chr1	157123452	157130044	R	L	416
chr1	223883408	223888217	chr1	223898940	223901806	N	N	6
chr14	23733498	23735635	chr14	24007601	24011481	R	L	5
chr7	34863035	34864645	chr7	35558911	35561259	R	L	7
chr9	139841482	139845174	chr9	139928325	139932958	N	L	85
chr5	128998890	129002151	chr5	129101056	129108833	N	N	107
chr10	78306874	78307792	chr10	78742909	78745431	L	L	11
chr5	107977253	107979340	chr5	108771850	108775584	R	L	27
chr14	45895478	45897210	chr14	45994894	45998752	R	L	37
chr1	201447903	201456042	chr1	201477928	201487378	R	L	857
chr2	220503558	220509050	chr2	222436414	222439431	L	L	4
chr1	41095402	41097597	chr1	41313329	41318147	R	L	17
chr14	105233664	105235842	chr14	105290047	105294089	R	L	86
chr19	47710782	47717132	chr19	47729236	47735429	R	R	10
chr3	116488177	116491548	chr3	117715914	117717088	R	L	25
chr20	42165655	42170259	chr20	42318349	42322492	R	L	84
chr13	25266699	25269178	chr13	25609322	25613162	R	L	4
chr9	35735019	35737586	chr9	35822836	35830013	R	N	25
chr21	44558173	44560680	chr21	44594251	44599724	R	R	34
chr19	46529037	46534226	chr19	46691246	46694729	R	L	22
chr4	152037988	152039985	chr4	152524647	152526964	R	L	7
chr7	142338467	142344834	chr7	142375286	142380377	R	R	6
chr5	128239757	128244594	chr5	129185801	129190879	R	L	7
chr12	1742010	1744532	chr12	1898647	1907357	R	N	35
chr13	27055294	27058494	chr13	27068236	27072235	N	L	11
chr2	121842163	121844402	chr2	122474638	122478524	N	L	5
chr14	76851530	76855832	chr14	77113517	77115034	L	L	4
chr1	40800935	40807202	chr1	40868515	40873093	L	N	46
chr14	59906708	59912811	chr14	60041950	60045696	L	L	6
chr2	191644077	191647220	chr2	192017569	192022317	R	L	4
chr9	71182531	71185460	chr9	71195194	71202939	L	R	14
chr7	23301224	23302204	chr7	23315094	23318099	R	R	17
chr14	21923090	21925667	chr14	21944242	21946080	L	R	28
chr6	136962797	136969184	chr6	137143370	137144756	R	R	6
chr7	90084435	90086641	chr7	91262979	91266819	R	L	4
chr6	117768674	117775916	chr6	117924748	117929060	R	L	91
chr7	25930506	25938072	chr7	26536196	26543297	N	L	11
chr4	26789442	26790136	chr4	27010493	27014416	R	L	11
chr1	155061196	155070550	chr1	155144352	155151581	R	R	26
chr1	218432405	218434870	chr1	219739925	219741632	R	L	4
chr1	17979643	17981251	chr1	18426026	18428770	R	L	14
chr7	30323982	30325826	chr7	30485037	30486496	R	L	7
chr1	181388019	181400610	chr1	182023207	182025323	L	L	6
chr19	46316820	46322744	chr19	46766020	46770720	R	L	13
chr7	70293719	70295722	chr7	70318732	70325772	R	R	8
chr3	158361699	158362982	chr3	158506150	158510540	R	L	11
chr2	74050054	74052728	chr2	74626248	74628484	R	L	6
chr2	17827072	17830384	chr2	18328245	18332440	R	L	6
chr17	41986912	41989546	chr17	42244744	42247069	R	L	7
chr7	50130988	50133512	chr7	50481694	50487939	R	L	24
chr15	66207649	66210588	chr15	66273156	66275452	R	R	6
chr2	152881598	152883246	chr2	152892558	152895178	L	R	13
chr6	6676634	6678771	chr6	7241800	7244988	R	L	24
chr16	9029371	9031192	chr16	9227966	9229742	N	L	5
chr10	24906264	24907372	chr10	25514108	25517657	N	L	5
chr16	85852730	85860274	chr16	86018382	86026499	R	L	247
chr5	179627630	179629349	chr5	180095922	180098392	R	L	5
chr7	154718498	154720800	chr7	155528328	155535188	R	L	8
chr10	90966623	90980295	chr10	91320410	91325957	L	L	64
chrX	150882227	150883281	chrX	153760422	153764804	R	L	4
chr14	51065844	51068194	chr14	51238970	51246257	R	L	75
chr19	7715714	7718464	chr19	7742379	7748526	R	N	62
chr12	117139572	117142980	chr12	117592599	117594228	R	L	10
chrX	69653110	69654632	chrX	69671332	69675539	L	R	4
chr1	210578673	210583611	chr1	211122233	211123649	L	L	11
chr9	96825117	96832732	chr9	97363429	97366319	R	L	5
chr6	37450063	37455442	chr6	37501611	37508111	R	R	18
chr12	46518018	46521510	chr12	46545947	46548502	R	R	7
chr20	5766661	5772362	chr20	6056571	6059050	L	N	5
chr7	2903278	2906759	chr7	4648960	4653647	R	R	6
chr16	86046341	86053167	chr16	86549836	86555322	L	L	10
chr3	33172188	33176269	chr3	33827549	33830216	R	L	21
chr6	27279549	27282046	chr6	27718144	27722983	R	L	14
chr7	93343832	93345581	chr7	94064489	94066245	R	L	10
chr20	36529429	36533063	chr20	36699862	36704157	R	R	4
chr5	136655649	136657614	chr5	137465691	137472847	R	L	7
chr4	42280703	42285475	chr4	42864677	42869439	N	L	16
chr5	131860254	131865734	chr5	132081897	132083437	R	R	4
chr7	27234270	27240930	chr7	28059162	28060938	R	L	49
chr17	32050380	32054509	chr17	32074927	32079097	R	L	86
chr20	35381337	35384034	chr20	35402232	35403211	L	L	4
chr10	73423273	73424562	chr10	73653460	73660583	R	L	4
chr20	17635527	17636535	chr20	17877218	17881637	R	L	4
chr4	143203910	143205774	chr4	143767451	143769558	R	L	4
chr2	177500635	177505254	chr2	177515321	177519395	L	L	6
chr10	29736856	29739380	chr10	29801859	29803090	L	L	5
chr14	80669181	80669901	chr14	81314814	81317811	R	L	17
chr11	118774287	118785494	chr11	119066433	119069709	R	L	6
chr5	158581463	158585440	chr5	159413578	159415180	R	L	12
chr19	18561488	18563800	chr19	18572648	18573337	R	L	17
chr4	86048682	86049286	chr4	86289469	86293152	R	R	4
chr5	158942285	158943598	chr5	159413578	159415180	R	L	15
chr2	64552712	64560827	chr2	65799097	65801318	N	N	6
chr10	12294561	12295951	chr10	12752063	12754915	R	L	23
chr10	31039608	31041548	chr10	31071150	31074666	R	R	8
chr11	64215358	64217804	chr11	64490612	64492918	R	L	13
chr16	46587624	46590199	chr16	46721840	46724848	R	L	9
chr1	65698880	65704387	chr1	66151399	66154635	R	L	69
chr2	130693702	130694956	chr2	132248726	132250859	R	R	4
chrX	100850417	100852416	chrX	101056753	101059457	R	N	42
chr2	109743117	109745544	chr2	110265216	110269014	R	L	68
chr13	31809594	31812102	chr13	31996307	32000869	R	L	78
chr15	36042304	36045214	chr15	37397140	37401662	R	L	10
chr11	9777839	9782180	chr11	10323872	10332298	R	L	31
chr7	112188453	112191291	chr7	112537291	112540229	R	L	62
chr17	30578171	30582264	chr17	31079560	31085314	R	L	6
chr1	65698880	65704387	chr1	65922800	65926101	R	L	27
chr14	39699857	39703017	chr14	39835117	39838630	R	L	17
chr14	103541204	103546816	chr14	104009482	104015700	R	L	6
chr2	71250538	71251508	chr2	71735259	71740318	R	L	9
chr7	86226497	86229132	chr7	86442765	86445632	R	L	30
chr3	112995355	112997813	chr3	113003027	113010206	L	L	4
chr3	149211416	149214276	chr3	149525102	149526859	R	L	13
chr15	90415636	90420206	chr15	90612019	90617204	L	L	5
chr5	136992107	137000183	chr5	137465691	137472847	R	L	18
chr14	59485644	59489480	chr14	59906708	59912811	L	L	5
chr12	85469631	85471490	chr12	86311757	86318685	R	R	12
chr7	99508864	99513753	chr7	99678562	99680714	R	L	5
chr12	57398226	57406937	chr12	57626726	57639611	R	L	8
chr6	160140891	160142179	chr6	160360502	160365183	R	L	15
chr16	8615223	8619223	chr16	10273519	10278289	R	L	19
chr6	131017530	131020730	chr6	131164140	131165937	L	L	8
chr6	32212085	32214764	chr6	32762612	32767704	R	L	9
chr17	53371496	53374530	chr17	53424021	53428620	L	L	11
chr20	7915623	7919032	chr20	8368844	8371827	R	L	10
chr1	181643333	181648161	chr1	181904655	181907898	L	L	9
chr4	171177919	171184084	chr4	171293269	171299039	R	L	184
chr8	101835630	101841711	chr8	101846932	101849672	L	L	6
chr14	39575389	39580198	chr14	39935992	39939397	R	N	37
chr8	98570362	98573433	chr8	98607655	98610754	R	R	13
chr6	170188201	170192086	chr6	170837735	170840624	R	L	53
chr11	35635469	35642596	chr11	36283886	36289397	R	L	113
chr8	4694412	4697059	chr8	4853892	4856153	R	L	37
chr1	226158272	226167022	chr1	226306354	226315871	N	R	15
chr9	139378026	139387790	chr9	139587990	139590302	R	L	17
chr7	104792959	104794509	chr7	105068399	105071665	N	L	11
chr10	106339667	106341557	chr10	106373097	106375234	R	L	13
chr18	614694	617632	chr18	829404	833106	L	L	4
chr17	72783909	72790213	chr17	72950303	72960565	R	N	82
chr1	22741829	22744664	chr1	22965482	22971929	L	L	8
chr20	42377317	42380432	chr20	42468347	42469733	R	N	29
chr12	39299347	39301782	chr12	39313695	39316802	R	R	6
chr2	80300038	80300615	chr2	84540974	84542829	R	L	7
chr12	78431584	78431857	chr12	78511352	78516156	L	L	5
chr1	160131796	160133651	chr1	160188484	160190175	R	L	4
chr4	16290775	16293468	chr4	17347448	17351000	R	R	4
chrX	118918801	118919856	chrX	119013745	119015805	N	L	4
chrX	108871343	108880686	chrX	109098317	109101531	L	L	5
chr5	79966757	79971144	chr5	80487958	80492586	L	L	8
chr6	127622939	127625024	chr6	127740330	127742332	R	L	70
chr18	61704569	61705933	chr18	62075184	62077833	R	R	26
chr2	219981259	219987374	chr2	220017527	220026915	L	N	20
chr3	172312564	172316247	chr3	172339975	172341909	L	L	4
chr15	41194082	41200849	chr15	41222243	41224185	R	R	10
chr22	23293867	23307140	chr22	23725404	23730355	N	L	98
chr14	96024398	96030626	chr14	96562756	96567862	R	N	20
chr17	78993812	79001786	chr17	79213274	79216647	R	L	7
chr14	69279714	69284562	chr14	69308625	69311941	L	L	8
chr2	26827481	26831518	chr2	27161372	27166981	R	L	6
chr7	106296498	106303127	chr7	106432174	106437429	R	R	9
chr10	111643068	111645778	chr10	111715847	111718036	R	R	9
chr11	111325003	111326019	chr11	111469474	111476956	N	R	4
chr7	128803154	128805689	chr7	128848628	128851328	R	L	37
chr13	53182928	53184850	chr13	53725715	53726801	R	L	8
chr5	153353134	153355947	chr5	154019002	154020744	R	L	13
chr3	15282081	15283798	chr3	15597753	15600290	R	L	7
chr1	29562170	29564070	chr1	30319375	30323184	R	L	18
chr18	63605753	63606240	chr18	64162545	64164304	R	L	5
chr8	41286485	41290579	chr8	41468299	41473180	R	L	11
chr9	103475660	103477904	chr9	104288315	104296090	L	L	10
chr9	100228433	100234604	chr9	100375053	100381740	R	L	147
chr3	114544880	114547516	chr3	115537896	115539771	R	L	4
chr1	186450742	186453283	chr1	186690778	186693256	R	R	4
chr7	2606378	2608160	chr7	2748510	2752143	R	L	11
chr19	14541501	14545570	chr19	14596876	14597820	R	L	24
chr11	102163840	102166892	chr11	102362741	102368779	R	L	8
chr6	139445626	139447329	chr6	139538124	139542454	R	R	14
chr11	27204126	27208870	chr11	27317149	27319314	R	L	37
chr4	78519627	78523910	chr4	78538902	78542478	L	L	13
chr6	82961419	82963449	chr6	83421971	83424039	R	L	8
chr13	92031091	92035451	chr13	92373041	92375721	R	L	25
chr19	49576297	49579862	chr19	49727799	49730354	R	N	10
chr11	73086578	73089261	chr11	73370210	73373669	L	L	15
chr1	29202448	29212011	chr1	31179731	31181768	N	L	4
chr13	33159263	33163145	chr13	35737726	35739020	R	L	4
chr1	111764080	111767506	chr1	112296041	112299663	R	L	7
chr15	76934356	76935959	chr15	77157765	77160594	R	L	23
chr13	113596266	113599150	chr13	113928473	113930492	R	R	4
chr12	67748154	67751696	chr12	67834557	67836266	R	L	21
chr11	16805989	16807919	chr11	17082229	17086885	R	L	29
chr11	249300	251789	chr11	256787	260164	R	L	4
chr3	181043448	181045650	chr3	181425879	181429880	R	R	5
chrX	136514391	136516115	chrX	137826704	137831456	R	L	4
chr2	67960137	67961672	chr2	68072810	68074875	R	L	7
chr14	94120455	94123565	chr14	94595866	94604410	R	N	4
chr14	102903075	102908238	chr14	102981314	102983975	N	L	122
chr3	41933008	41938094	chr3	42138381	42142390	R	L	99
chr17	79987192	79990976	chr17	80307526	80312989	R	R	8
chr11	68062259	68068744	chr11	68213905	68215932	L	L	11
chr3	131898465	131899961	chr3	132111699	132120571	L	L	4
chr16	84308683	84312391	chr16	84538362	84549375	R	N	30
chr6	44139578	44143823	chr6	44231959	44239310	R	R	16
chr8	12723360	12728176	chr8	13516170	13520469	R	L	10
chr17	42954840	42956847	chr17	43175871	43177594	L	L	4
chr19	1668227	1674653	chr19	1788719	1789994	R	R	6
chr16	23188814	23199549	chr16	23442252	23449924	R	L	901
chr12	118842334	118843855	chr12	119981079	119984897	R	N	7
chr6	69053709	69054764	chr6	69488093	69489551	R	L	4
chr9	27527394	27533048	chr9	27546940	27550186	L	L	6
chr10	23602279	23606559	chr10	24844504	24848122	R	L	5
chr4	78012930	78018334	chr4	78277488	78281971	R	L	4
chr1	185286351	185287438	chr1	185528582	185529296	N	L	6
chr2	95686266	95692108	chr2	95717497	95721762	R	L	107
chr15	65345306	65349802	chr15	65595824	65598039	R	L	8
chrX	123540015	123541636	chrX	128493328	128494831	R	L	8
chr11	119883019	119884682	chr11	119977156	119980372	L	L	9
chr17	53067696	53073985	chr17	53589989	53593465	R	L	15
chr6	113626825	113629148	chr6	114199975	114201560	R	R	43
chr1	31635253	31636402	chr1	31865006	31871964	R	R	6
chr12	31805210	31808016	chr12	31833803	31836449	R	R	15
chr7	101878887	101881571	chr7	101912994	101918408	L	L	6
chr15	40334279	40341487	chr15	40561436	40576563	R	N	294
chr16	53807091	53807491	chr16	53925896	53927260	R	R	4
chr5	142244781	142249275	chr5	142267095	142269104	L	L	9
chr2	95538744	95542873	chr2	95620867	95624595	R	N	71
chr6	149365660	149367027	chr6	149836627	149839763	R	L	4
chr6	32658636	32661022	chr6	32762612	32767704	L	L	4
chr1	18426026	18428770	chr1	18628466	18630465	L	L	4
chr1	26609031	26615815	chr1	26686746	26692423	R	L	85
chr20	45823639	45827588	chr20	46291654	46294558	R	R	5
chr2	44616408	44622899	chr2	44893381	44899214	R	L	5
chr13	36552107	36556344	chr13	36920357	36922828	R	R	5
chr1	152932759	152934426	chr1	153161801	153163288	R	L	16
chr12	99780463	99781748	chr12	100051967	100054493	R	L	6
chr8	6115536	6117055	chr8	6654994	6660240	R	L	16
chr1	185689434	185691310	chr1	186179858	186182742	R	L	29
chr17	60139556	60144310	chr17	60185885	60187697	L	L	74
chr6	32804062	32808925	chr6	32919927	32924591	R	L	5
chrX	152126344	152130663	chrX	152931724	152935840	N	L	20
chr2	219711641	219714460	chr2	219759780	219765666	L	L	12
chr18	24391698	24394502	chr18	24595920	24599348	R	R	5
chr5	10451371	10454793	chr5	10626334	10629725	R	N	94
chr21	40889288	40893346	chr21	42505388	42506659	R	L	9
chr17	53067696	53073985	chr17	53424021	53428620	R	L	66
chr8	134458816	134466831	chr8	135694730	135698788	L	L	4
chr17	30770822	30771766	chr17	30934333	30937433	R	L	4
chr18	77915097	77918274	chr18	77928106	77932467	R	R	9
chr9	18254660	18257759	chr9	19027910	19031748	R	L	46
chr1	9346136	9351011	chr1	9553150	9558382	R	R	21
chr4	47685303	47690749	chr4	47932501	47937461	R	L	64
chr5	153843740	153851386	chr5	154019002	154020744	R	L	28
chrX	130955320	130957272	chrX	153760422	153764804	R	L	9
chr7	6555550	6557171	chr7	6629290	6630531	R	R	7
chr1	150043926	150048426	chr1	150158088	150160530	R	L	46
chr18	55786179	55789767	chr18	55801373	55804368	L	L	5
chr10	90324198	90326520	chr10	90966623	90980295	R	L	14
chr1	226813501	226816280	chr1	227099813	227100857	R	R	5
chr9	4758385	4764380	chr9	5589091	5590944	R	L	7
chr6	44622002	44625529	chr6	45681565	45683538	R	L	21
chr17	78839194	78841884	chr17	78943225	78944996	R	L	24
chr22	46760981	46766362	chr22	46936924	46942083	R	L	117
chr19	39964249	39966222	chr19	40161031	40171208	R	N	14
chr3	37894287	37899687	chr3	38037769	38039105	R	L	8
chr1	87757823	87760495	chr1	87790084	87792850	R	R	6
chr3	179644572	179648421	chr3	180311066	180313611	R	L	51
chr3	81713700	81718077	chr3	82181064	82183570	R	L	45
chr14	25178331	25182945	chr14	25273618	25277800	R	R	6
chr5	37412894	37413965	chr5	38189444	38195683	R	L	25
chr17	19370441	19373626	chr17	19665092	19671917	L	L	5
chr20	40325911	40327927	chr20	40362600	40363685	R	R	4
chr2	71772405	71776604	chr2	72024569	72026520	R	L	23
chr6	36581862	36587765	chr6	36817989	36820611	R	L	4
chr12	26587047	26588119	chr12	26677169	26679162	R	L	12
chr4	146152198	146157680	chr4	146475968	146480641	R	L	164
chr1	32425781	32431831	chr1	32442893	32443832	L	R	4
chr13	43542310	43545999	chr13	44377915	44379519	R	L	25
chr12	122489144	122496630	chr12	122604529	122619632	R	N	328
chr20	45147532	45152733	chr20	45380752	45382454	R	R	5
chr2	68347504	68351221	chr2	68451604	68453588	R	L	7
chr20	3656207	3659600	chr20	3748217	3750675	R	L	21
chr19	51207155	51210265	chr19	51599814	51601186	N	L	4
chr6	33091026	33092601	chr6	33139410	33141671	R	L	13
chr11	57112136	57114743	chr11	57292422	57297215	N	L	36
chr2	43396206	43398301	chr2	43450461	43458982	R	L	19
chr16	57932702	57934777	chr16	58155540	58156557	R	L	4
chr17	41080299	41081824	chr17	41088653	41090929	L	L	4
chr2	44616408	44622899	chr2	44702944	44709978	R	R	131
chr13	96129693	96132130	chr13	96483558	96488083	L	L	4
chr11	126856806	126862820	chr11	126943673	126944759	L	L	4
chr2	153045526	153049053	chr2	153411754	153412045	R	L	4
chr2	34237538	34238404	chr2	34794838	34796732	R	L	8
chr9	120406837	120408568	chr9	122127529	122128620	R	L	14
chr19	6121781	6128576	chr19	6165293	6167662	N	R	9
chr19	18580031	18582524	chr19	18699317	18700637	R	R	10
chr20	37675707	37680523	chr20	38500986	38503777	N	L	4
chr10	100422531	100425550	chr10	101005322	101007170	L	L	5
chr17	32518586	32533520	chr17	32845090	32847870	R	L	18
chr1	44226742	44234546	chr1	44398717	44402668	R	L	390
chr14	75593257	75603269	chr14	75768003	75771729	R	L	169
chr7	44884693	44888800	chr7	44895410	44899001	L	R	4
chr12	50168133	50173223	chr12	50229339	50234638	N	L	205
chr11	57223991	57229236	chr11	57566369	57569719	R	L	7
chr5	156754206	156758211	chr5	156902687	156905910	R	L	22
chr14	93578118	93583553	chr14	93672320	93674892	R	R	10
chr4	24981050	24983100	chr4	25145714	25147647	R	L	24
chr3	116777883	116778502	chr3	117073350	117075707	R	L	4
chr13	45056925	45060526	chr13	45616692	45625563	R	R	5
chr8	104807084	104809297	chr8	105141415	105144234	R	L	18
chr2	201931463	201937094	chr2	202021753	202024167	N	L	10
chr1	182363362	182368645	chr1	182747082	182759327	L	L	5
chr10	111737694	111739255	chr10	111895222	111900877	R	R	17
chr11	695044	697700	chr11	720924	724799	R	R	41
chr5	77615908	77617174	chr5	77763027	77765316	R	R	10
chr1	64733969	64736481	chr1	65287546	65291815	R	L	52
chr2	26211994	26217930	chr2	26407125	26408337	R	L	4
chr14	75369529	75374750	chr14	75551263	75557307	L	L	6
chr10	61996250	61999504	chr10	62192985	62196300	R	L	45
chr1	3611609	3612752	chr1	3639997	3641671	R	L	10
chr2	62682934	62686508	chr2	63651143	63652441	R	L	6
chr6	39130430	39137616	chr6	39267351	39273501	R	L	239
chr1	45121007	45122531	chr1	45180149	45182697	R	R	4
chr16	23745959	23747427	chr16	24045780	24050458	R	L	16
chr18	54535419	54537852	chr18	55786179	55789767	R	L	4
chr3	54887028	54888803	chr3	55516422	55523678	R	N	5
chr4	15806020	15810150	chr4	15998475	16004899	R	L	57
chr11	112984657	112986178	chr11	113158583	113161990	L	L	4
chr12	63206192	63208118	chr12	63462207	63463131	L	L	5
chr19	13074726	13077253	chr19	13202084	13207433	N	L	125
chr4	71517457	71519261	chr4	71875266	71876382	R	L	22
chr3	127945391	127946475	chr3	128325332	128329180	R	L	7
chr14	54004525	54007542	chr14	54491441	54492650	R	L	6
chrX	107262614	107266071	chrX	107778844	107781566	R	L	5
chr3	66427942	66429390	chr3	66864832	66874667	L	L	4
chr7	147959049	147963806	chr7	148221389	148227807	N	L	65
chr1	234633933	234636439	chr1	235245218	235247813	R	L	54
chr11	128751018	128757906	chr11	128985494	128990868	R	R	4
chr10	30699957	30704825	chr10	30876426	30882490	R	L	58
chr20	6807664	6811042	chr20	7355989	7357404	R	L	14
chr19	18459274	18462619	chr19	18496455	18501066	R	R	27
chr21	16109805	16110729	chr21	16145176	16146739	L	L	5
chrX	50433431	50436521	chrX	50645939	50647186	R	L	13
chr11	20147291	20155511	chr11	20630743	20632583	N	L	27
chr8	145180688	145184973	chr8	145634097	145635656	R	L	10
chr6	36324712	36330967	chr6	36722864	36729054	L	L	4
chr17	45391066	45396663	chr17	45691885	45694294	L	L	19
chr5	139152480	139159101	chr5	139238730	139245067	R	L	13
chr7	134434010	134437558	chr7	134636463	134641770	L	L	8
chr2	181968316	181972520	chr2	182435066	182440075	R	R	6
chr19	14471144	14474586	chr19	14589831	14591812	R	L	13
chr12	55141687	55148094	chr12	55246307	55251599	R	R	16
chr9	131123809	131125464	chr9	131200582	131201730	R	R	8
chr3	38536968	38539180	chr3	38691031	38694179	R	L	30
chr13	110760675	110762089	chr13	110789479	110790668	R	L	4
chr3	149247791	149250459	chr3	149487453	149490749	R	L	37
chr13	26148376	26150331	chr13	27068236	27072235	R	L	10
chr4	53241492	53243942	chr4	53530212	53533357	R	N	39
chr20	3033425	3036292	chr20	3198479	3200510	R	R	7
chr3	159705909	159707097	chr3	160129423	160133102	R	L	9
chr17	49937743	49939927	chr17	50181702	50185345	R	L	25
chr4	108939074	108941130	chr4	109101971	109103475	N	L	16
chr14	102236319	102238542	chr14	102560778	102565106	R	L	10
chr11	27860570	27861821	chr11	28549368	28552854	R	L	12
chr16	85403146	85404737	chr16	85460951	85463076	R	L	7
chr22	30840137	30843546	chr22	31313973	31319586	R	L	4
chr19	12866992	12891136	chr19	12955900	12961011	N	L	193
chr1	205556644	205565361	chr1	205677241	205682617	R	L	27
chr1	32028053	32032092	chr1	32053054	32055057	R	R	4
chr14	107018486	107023197	chr14	107116768	107174019	L	N	13
chr21	45208948	45210435	chr21	45357220	45362096	R	R	36
chr2	110301833	110306332	chr2	110419694	110421263	N	L	38
chr19	45995925	45998484	chr19	46060583	46063870	R	L	25
chr17	46101607	46109178	chr17	46660022	46664717	R	L	4
chr9	71608439	71616923	chr9	71650084	71651639	L	R	4
chr10	30974843	30977297	chr10	31779349	31780692	R	L	4
chr22	26758959	26764240	chr22	27074420	27076235	N	R	4
chr9	100835188	100839660	chr9	100879360	100882805	R	N	6
chr19	42952495	42957689	chr19	43066547	43068527	R	R	9
chr22	42062090	42063851	chr22	42352733	42355418	R	L	10
chr15	86272777	86275100	chr15	86381146	86386322	R	L	73
chr10	52769627	52771624	chr10	53181487	53183210	R	L	9
chr2	150451955	150455609	chr2	150571447	150572684	R	L	14
chr20	37896823	37899683	chr20	38026545	38028715	R	L	12
chr4	38730627	38733929	chr4	38804512	38808305	L	L	4
chrX	73350877	73357666	chrX	73766680	73772174	L	L	4
chr9	79061424	79065508	chr9	79317075	79322791	R	L	109
chr4	48128436	48130607	chr4	48277000	48278526	R	L	23
chr11	26002215	26006577	chr11	26153559	26157343	R	L	126
chr3	47460690	47465561	chr3	47829165	47833071	R	N	18
chr2	49842752	49844750	chr2	50370297	50373094	R	L	22
chr2	170622826	170624660	chr2	170782709	170787174	N	L	13
chr11	118559320	118563883	chr11	118794953	118802827	L	L	168
chr16	2923275	2927764	chr16	2957030	2957967	N	L	26
chr17	5097100	5102735	chr17	5137041	5142152	R	L	163
chr3	173246968	173247655	chr3	173271062	173273167	R	L	4
chr1	154449124	154457192	chr1	154914828	154918487	N	L	5
chr19	1604909	1607618	chr19	1811293	1813960	R	L	6
chr9	33078811	33083788	chr9	33221139	33228009	R	L	265
chrX	134765258	134767097	chrX	135658261	135660202	N	L	4
chr7	142147441	142148648	chr7	142218783	142219376	R	L	5
chr10	107707972	107712448	chr10	107932781	107936317	R	L	63
chr19	14581846	14584201	chr19	14589831	14591812	L	L	5
chr2	170307722	170310273	chr2	170782709	170787174	R	L	27
chr1	221716197	221718443	chr1	221914894	221917393	R	R	9
chr12	52975121	52980575	chr12	53258636	53259709	R	L	12
chrX	73071687	73078597	chrX	73601774	73610234	R	N	25
chr14	75760716	75764591	chr14	75768003	75771729	L	L	5
chr1	245315480	245320875	chr1	246173536	246177944	R	R	9
chr7	149365020	149368713	chr7	149435076	149442106	R	L	66
chr13	28897296	28899285	chr13	29368395	29371802	R	L	40
chr10	104593574	104597738	chr10	104659055	104663897	R	L	88
chr1	151665116	151667314	chr1	151965712	151976768	R	L	4
chr20	5549245	5551288	chr20	5590511	5591917	R	L	11
chr6	37620071	37622150	chr6	37657742	37661220	L	L	6
chr6	32967385	32969120	chr6	32980757	32984845	R	N	6
chr14	106913700	106918753	chr14	106981773	106990974	R	L	10
chr1	211870537	211873104	chr1	212184536	212187738	R	R	19
chr5	41706256	41710932	chr5	41842217	41846027	R	L	146
chr15	73013872	73017752	chr15	73563337	73567631	R	L	4
chr12	3407775	3411690	chr12	4382334	4389247	R	L	8
chr7	129041573	129043243	chr7	129109737	129113576	R	L	30
chr12	47424244	47427833	chr12	48043720	48046677	R	R	5
chr15	85469735	85473528	chr15	85585096	85589492	L	L	12
chr3	14301726	14304742	chr3	14549654	14551466	R	R	11
chr20	39520585	39523468	chr20	39573827	39575653	R	L	14
chr10	125339315	125345008	chr10	126076725	126082691	R	L	6
chr4	174333573	174345404	chr4	175076084	175078556	N	L	5
chr22	30084686	30087749	chr22	30400068	30402749	R	L	13
chr2	18700126	18703870	chr2	20060630	20064217	R	L	34
chr1	111065781	111069671	chr1	111170397	111175639	R	R	4
chr4	113020014	113022836	chr4	113134575	113137534	R	R	5
chr17	1160218	1163860	chr17	1550759	1553318	R	R	6
chr12	6072696	6076248	chr12	6391100	6396130	R	L	5
chr2	138595006	138598611	chr2	139583380	139588775	L	L	4
chr9	129709282	129711123	chr9	129958821	129964113	R	L	17
chr19	11490988	11494676	chr19	11556170	11558636	R	L	25
chr2	43053282	43058172	chr2	43450461	43458982	R	L	16
chr11	16808853	16811548	chr11	17547171	17551070	R	L	8
chr17	27506269	27509626	chr17	27543131	27548087	L	L	7
chr1	228317981	228320148	chr1	228699634	228704223	R	L	22
chr20	47946003	47956194	chr20	48544033	48547164	R	L	26
chr5	156575124	156577261	chr5	156676240	156683606	R	R	42
chr11	63602393	63607507	chr11	63686730	63689430	R	L	41
chr17	3745030	3750449	chr17	3976067	3979401	N	L	28
chr7	28059162	28060938	chr7	28135826	28138585	L	L	5
chr20	33682401	33685025	chr20	34024594	34028235	R	L	4
chr1	19238499	19241270	chr1	19439261	19441004	L	L	15
chr17	1176898	1180528	chr17	1529629	1535373	R	L	8
chr6	70929494	70932622	chr6	71018038	71022262	R	R	4
chr12	108311718	108313239	chr12	108849461	108852628	R	L	8
chr1	85772804	85775643	chr1	86483245	86485139	R	L	18
chr18	3279245	3284125	chr18	3296621	3300161	R	L	24
chr7	66836087	66837970	chr7	67089284	67091129	R	R	6
chr9	35603097	35605241	chr9	35735019	35737586	R	R	5
chr3	149653059	149655892	chr3	149944253	149948654	R	R	5
chr9	138233685	138237436	chr9	138302198	138305649	L	L	11
chr22	33695173	33699971	chr22	33972174	33977975	R	L	95
chr1	94944943	94949097	chr1	95505344	95512256	R	N	9
chr12	52543737	52556006	chr12	53263102	53266951	R	L	21
chr2	241170483	241173498	chr2	241376119	241378866	R	L	30
chr12	9481914	9485567	chr12	9900461	9908387	R	R	13
chr20	186281	193593	chr20	199682	200993	R	L	5
chr5	115473084	115476607	chr5	115892086	115894991	R	R	11
chr1	216923287	216924690	chr1	217919596	217921123	R	L	9
chrX	24855842	24859154	chrX	25037806	25039639	N	L	40
chr1	35913466	35918407	chr1	36177214	36183642	R	L	8
chr14	23023972	23031346	chr14	23318394	23327415	R	L	75
chr17	41746709	41758904	chr17	41831716	41847471	L	L	44
chr20	13589521	13594492	chr20	13765502	13769878	R	L	10
chr1	236005866	236007652	chr1	236109307	236110596	L	L	5
chr3	192282636	192285458	chr3	192519103	192523204	R	L	52
chr5	76439552	76442190	chr5	76787733	76788676	R	L	35
chr10	95239513	95244546	chr10	95268495	95272507	L	L	26
chr10	22547517	22549618	chr10	22874983	22876107	R	L	4
chr14	90439103	90442130	chr14	90699238	90703470	R	L	46
chr1	110626195	110633457	chr1	110645880	110649872	R	L	107
chr8	26426714	26430806	chr8	26526886	26531728	R	R	11
chr12	67081869	67084548	chr12	67251889	67256947	R	L	71
chr3	87819561	87823488	chr3	88049781	88055928	R	L	85
chr15	96899729	96901052	chr15	97436674	97436881	R	L	5
chr22	22414364	22416909	chr22	22588148	22591621	R	L	4
chr2	74493130	74496619	chr2	74618593	74620392	R	L	12
chr16	57509027	57510949	chr16	57678835	57686444	L	L	13
chr13	96671195	96675261	chr13	97609298	97610987	R	L	16
chr8	70744249	70746692	chr8	70853160	70862261	R	R	9
chr11	47393188	47396924	chr11	47432558	47434500	R	L	16
chr4	103176398	103181652	chr4	103265096	103267579	R	L	7
chr6	130094979	130097247	chr6	130340305	130343563	L	L	5
chr14	106721355	106757581	chr14	106825897	106836240	N	L	39
chr11	14990361	14994199	chr11	15025408	15029361	R	L	11
chr5	14105440	14109880	chr5	14363783	14366341	R	L	6
chr16	66994810	66995677	chr16	67047575	67053956	R	R	5
chr1	182166177	182170693	chr1	182363362	182368645	L	L	4
chr9	100684047	100688551	chr9	100796754	100798201	R	L	28
chr1	155161941	155164865	chr1	155173675	155179700	L	R	12
chr21	36117011	36118617	chr21	36770304	36773781	R	L	32
chr6	143012806	143015057	chr6	143234027	143235630	R	R	11
chr6	35488688	35493757	chr6	35698834	35708202	R	L	163
chr5	55229458	55234150	chr5	55564648	55568976	R	N	50
chrX	129212693	129216923	chrX	129224655	129227456	R	R	10
chr13	107860698	107865413	chr13	109546263	109550542	R	L	4
chr10	3281022	3284270	chr10	4697040	4699985	R	L	65
chr11	7708263	7717941	chr11	8005409	8009818	L	L	4
chr19	48820334	48826738	chr19	49086478	49089786	R	L	19
chr15	74672851	74677639	chr15	74780271	74784200	R	N	60
chr2	125561000	125562376	chr2	127533359	127536223	R	L	6
chr17	47927981	47931323	chr17	48069596	48078758	L	L	18
chr10	9249345	9253616	chr10	9342631	9344966	L	L	7
chr18	20392703	20395040	chr18	21084887	21085827	R	N	6
chr6	26026245	26027934	chr6	26061107	26069513	R	R	4
chr19	36420693	36426106	chr19	36437367	36439399	L	R	5
chr16	67874605	67877587	chr16	67959462	67965998	R	L	7
chr21	35813442	35817857	chr21	35880948	35886603	N	R	23
chr19	51207155	51210265	chr19	51424477	51428619	N	L	24
chr5	76162959	76168124	chr5	76534075	76535767	R	L	6
chr20	42841351	42849243	chr20	43088063	43090693	R	L	16
chr9	21324987	21328969	chr9	21462841	21467741	R	R	10
chr2	64712566	64717061	chr2	65098996	65102190	L	L	5
chr1	36553750	36555396	chr1	36562399	36568262	R	R	4
chr4	170485914	170489043	chr4	170968704	170970611	L	N	4
chr6	110020631	110030717	chr6	110356052	110365439	R	L	849
chr13	52007932	52010580	chr13	52369516	52373014	R	L	60
chrX	56790109	56793012	chrX	56828748	56831231	N	R	16
chr12	110886974	110889423	chr12	110988525	110991024	R	R	7
chr9	100684047	100688551	chr9	101535550	101541545	R	L	11
chr12	120876321	120878286	chr12	121407571	121411520	N	L	5
chr16	57606847	57620596	chr16	57633313	57637284	R	R	18
chr12	50133838	50135659	chr12	50155491	50160496	R	R	32
chr2	106191928	106193758	chr2	106701705	106702923	R	L	27
chr17	46669897	46673120	chr17	46677981	46682589	L	R	6
chr5	146603332	146604579	chr5	146937819	146939281	R	L	10
chr19	18222490	18225941	chr19	18262725	18264299	R	L	18
chr2	183049495	183052208	chr2	183530657	183534374	N	R	5
chr22	17748981	17750426	chr22	17977418	17982442	R	L	12
chr17	37702683	37706741	chr17	37774332	37783159	R	N	136
chr16	56074689	56077353	chr16	56236340	56237721	R	L	11
chr14	55679040	55681212	chr14	55735708	55739316	R	R	10
chr16	50405543	50411820	chr16	50838760	50842131	R	L	43
chr15	91684309	91687167	chr15	91813377	91816436	L	L	4
chrX	7963384	7968015	chrX	9675876	9679300	R	L	4
chr12	93178303	93179906	chr12	93490658	93493060	N	R	4
chr7	44895410	44899001	chr7	44959941	44962337	R	L	100
chr15	74922457	74931255	chr15	75084729	75087867	N	L	4
chr14	73974307	73977869	chr14	74192277	74199082	R	R	4
chr21	28087942	28090969	chr21	30114586	30119503	L	L	29
chr17	72738276	72746180	chr17	72754865	72756918	R	L	26
chr11	115203968	115207214	chr11	116559428	116563425	R	L	6
chr10	65631432	65633018	chr10	65734428	65737808	R	L	28
chr7	23311289	23313921	chr7	23748502	23755439	R	L	15
chr1	20424158	20430002	chr1	20520240	20522710	R	L	53
chr8	123744215	123747269	chr8	124164701	124170617	R	N	30
chrX	15778621	15780583	chrX	16229897	16230977	R	L	5
chr12	14093616	14095749	chr12	14318201	14322536	L	L	8
chr5	36728456	36730588	chr5	37005072	37008481	R	R	29
chr16	55494735	55503155	chr16	56236340	56237721	R	L	5
chr19	47786779	47789305	chr19	47929420	47932250	R	L	26
chr3	16330045	16333518	chr3	16589091	16594099	R	L	210
chr5	133518354	133524390	chr5	133622471	133628514	R	L	217
chr11	8935425	8937991	chr11	8980181	8981616	R	L	65
chr6	47062061	47067485	chr6	47745835	47749997	R	L	4
chr3	113453715	113456792	chr3	113870432	113872721	R	R	4
chr6	32980757	32984845	chr6	33164576	33165978	N	L	9
chr5	1134647	1135461	chr5	1166789	1169809	R	L	6
chr16	50698060	50703523	chr16	50780399	50783013	N	L	51
chr17	66394342	66396875	chr17	66455200	66463060	L	L	12
chr19	34530886	34534945	chr19	34582382	34590548	R	L	12
chr2	203437294	203439678	chr2	204316825	204319782	R	L	29
chr3	148660101	148669669	chr3	148670604	148676818	L	R	4
chr6	90995773	90998148	chr6	91186462	91192309	R	L	23
chr12	124516099	124526177	chr12	125255679	125257963	N	L	47
chr1	84907249	84910468	chr1	85217591	85221129	R	L	49
chr12	111331516	111335831	chr12	111734828	111738081	R	L	47
chr7	120746801	120749850	chr7	121634004	121637410	L	L	5
chr8	90729109	90734302	chr8	90993966	90998877	R	L	79
chr2	192733114	192736072	chr2	193022637	193029234	R	L	96
chr11	695044	697700	chr11	764748	766673	R	L	6
chr19	47358807	47360819	chr19	47492325	47495763	R	L	56
chr5	149921754	149925404	chr5	150225575	150229644	L	L	8
chr1	32028053	32032092	chr1	32082015	32084914	R	L	80
chr22	26173685	26174818	chr22	26725428	26728455	L	L	7
chr8	139779230	139782455	chr8	140352046	140355872	R	L	9
chr8	72929335	72932394	chr8	73198200	73202386	R	L	19
chr2	239421562	239422498	chr2	239692659	239694711	R	L	13
chr13	51698623	51702206	chr13	52355032	52355685	R	L	4
chr9	101609551	101613080	chr9	101757068	101766654	R	R	67
chr6	129818140	129822496	chr6	131192885	131194446	R	L	5
chr11	123379692	123384089	chr11	123422974	123428256	R	L	74
chr9	38087339	38089837	chr9	38399266	38402545	R	L	14
chr14	21438404	21441596	chr14	21479222	21487353	L	R	4
chr11	73041153	73050662	chr11	73101734	73106758	L	L	6
chr1	166101562	166103626	chr1	166227238	166228184	R	L	10
chrX	101322048	101324814	chrX	101749179	101750370	N	L	15
chr1	65698880	65704387	chr1	66704062	66721992	R	N	5
chr19	45929813	45934657	chr19	46070538	46074011	R	L	5
chr17	8656043	8658688	chr17	8797860	8799232	R	L	13
chr1	9021884	9024036	chr1	9159485	9163353	R	N	12
chr5	107816178	107818011	chr5	107977253	107979340	R	R	6
chr19	14896719	14898172	chr19	15256816	15262363	R	L	8
chr9	103361566	103365498	chr9	103996194	103998436	R	L	9
chr6	44442976	44445111	chr6	44560539	44562534	R	R	5
chr19	2647868	2650454	chr19	2950608	2953737	R	R	9
chr4	6719299	6725475	chr4	7069533	7074997	R	L	42
chr3	52033017	52040576	chr3	52264894	52267746	R	R	5
chr16	3314174	3314886	chr16	3550671	3551408	R	L	4
chr12	50133838	50135659	chr12	50260268	50263146	R	R	6
chr22	23034423	23036670	chr22	23282584	23287366	R	N	35
chr15	74189317	74190976	chr15	74255745	74258556	R	L	7
chr9	130072808	130074506	chr9	130215859	130218623	R	L	6
chr3	194402054	194404731	chr3	194990305	194994946	R	R	8
chr20	52029073	52031524	chr20	52194673	52199100	R	R	7
chr9	34545599	34551418	chr9	34632465	34636072	N	L	16
chr15	72033817	72040831	chr15	72043817	72048546	R	R	12
chr16	73599147	73600345	chr16	73990039	73990903	R	L	11
chr12	1898647	1907357	chr12	2400331	2401380	N	N	7
chr21	37791203	37797100	chr21	38226311	38228667	R	L	13
chr11	74989871	74994508	chr11	75092680	75102341	R	N	248
chr16	30545584	30548412	chr16	30638837	30641954	L	L	10
chr10	52822758	52825288	chr10	53148309	53150707	R	R	5
chr5	79570263	79572255	chr5	79599914	79605102	L	L	8
chr5	137976629	137978968	chr5	138160750	138162259	R	R	4
chr2	158157976	158161546	chr2	158865425	158868372	R	L	64
chr14	70190664	70199607	chr14	70283370	70288123	N	R	6
chr10	35406751	35413379	chr10	37167576	37171047	R	L	5
chr17	76127624	76134313	chr17	76169272	76174658	L	L	17
chr3	11100203	11103187	chr3	11276974	11281642	N	R	4
chr1	17979643	17981251	chr1	18152365	18153769	R	L	9
chr10	126226443	126232259	chr10	126407945	126408486	R	L	6
chr7	116568336	116573299	chr7	117022592	117026860	R	L	11
chr10	12305239	12307284	chr10	12752063	12754915	R	L	43
chr17	74516767	74521446	chr17	74541513	74544487	R	L	89
chr20	60983979	60986583	chr20	61438078	61440623	R	L	8
chr22	35544031	35548213	chr22	35625977	35628720	L	L	12
chr16	78738763	78741463	chr16	79295392	79295697	R	L	6
chr19	46008322	46010748	chr19	46144129	46147752	N	L	5
chr8	16636503	16638413	chr8	17007134	17012178	R	L	65
chr10	45502877	45504690	chr10	45730089	45731804	R	R	13
chr17	1417653	1420943	chr17	1550759	1553318	L	R	6
chr12	122061936	122066588	chr12	122106147	122107814	L	L	6
chr1	235266432	235269242	chr1	235667100	235668901	R	L	7
chr3	129994915	129997266	chr3	130609252	130614185	R	L	10
chr5	174959860	174963396	chr5	175155863	175159085	R	R	22
chr1	41981009	41983074	chr1	42275372	42278829	R	R	5
chr12	50446650	50452747	chr12	50460584	50466646	L	L	15
chr1	30265034	30266799	chr1	30852542	30854076	R	L	9
chr6	99914576	99917742	chr6	100035385	100038084	R	R	12
chr3	96581625	96583783	chr3	97376168	97380850	R	L	41
chr1	20207733	20209635	chr1	20242544	20249506	R	R	7
chr17	48267207	48286000	chr17	48438338	48441142	L	R	4
chr9	101535550	101541545	chr9	101550853	101554403	L	L	5
chr1	114887052	114892539	chr1	115593812	115597064	R	L	40
chr11	75433139	75435850	chr11	75915907	75921169	R	R	4
chr1	32866111	32867429	chr1	33175491	33180655	R	R	6
chr1	46767457	46770878	chr1	46805637	46808301	R	L	22
chr9	35755736	35758158	chr9	35787591	35794488	R	R	11
chr2	26074200	26075602	chr2	26211994	26217930	R	R	12
chr3	115409235	115412936	chr3	115532233	115534265	L	L	7
chr16	46587624	46590199	chr16	46951230	46953936	R	L	5
chr19	3303821	3307344	chr19	3469105	3474870	R	L	43
chr8	27172262	27175039	chr8	27447438	27461037	R	L	81
chr20	43234705	43240633	chr20	43311060	43317178	L	N	24
chr2	24835391	24837379	chr2	25047928	25051914	R	L	41
chr19	1604909	1607618	chr19	1793346	1797293	R	L	5
chr12	121083181	121088265	chr12	121147718	121153313	N	L	146
chr20	43766780	43768355	chr20	44060862	44067386	R	L	5
chr4	39470445	39472399	chr4	39976726	39980438	R	L	125
chrX	46662508	46663143	chrX	46888093	46890662	R	L	8
chr4	38730627	38733929	chr4	38780758	38788371	L	N	8
chr2	235042515	235046734	chr2	236022422	236026756	R	L	6
chr10	3239031	3241031	chr10	4697040	4699985	R	L	16
chr6	12504525	12505766	chr6	12602427	12606929	L	L	7
chr6	37529729	37537127	chr6	37657742	37661220	L	L	26
chr9	138755748	138757801	chr9	138857542	138861374	R	R	4
chr17	17821568	17823501	chr17	17935856	17938706	L	N	11
chr11	4202924	4204664	chr11	4559611	4562634	R	L	11
chr16	11807232	11810661	chr16	11906211	11908829	L	L	12
chr2	223551918	223561858	chr2	223964727	223967168	R	L	7
chr21	35755895	35757073	chr21	35813442	35817857	N	N	4
chr7	131373598	131375111	chr7	132262668	132268042	R	L	9
chr10	119619436	119622216	chr10	119998064	120001780	R	L	28
chr8	26547245	26550200	chr8	26620870	26623424	R	L	17
chr19	4556742	4559535	chr19	4632531	4634200	R	L	9
chr17	7645717	7648455	chr17	7753251	7758520	R	L	43
chr1	116348272	116352126	chr1	116562628	116564358	R	N	26
chr18	43752195	43756118	chr18	43860223	43862408	R	R	13
chrX	8938350	8941759	chrX	9281101	9281893	R	L	5
chr1	39594472	39596652	chr1	39654584	39660018	R	N	15
chr9	36100180	36108632	chr9	36162334	36170579	R	L	335
chr5	170910999	170912853	chr5	171464495	171471657	R	L	5
chr10	130829103	130832714	chr10	131456783	131457409	R	L	10
chr8	133227229	133230106	chr8	133407641	133409402	R	R	6
chr7	151266435	151268836	chr7	151455022	151457889	R	L	39
chr1	10550077	10556545	chr1	11020649	11021795	L	L	5
chr2	44702944	44709978	chr2	45718264	45724581	R	L	9
chr6	44062520	44068946	chr6	44199704	44203674	R	L	7
chr17	30787993	30791074	chr17	30809990	30811570	R	R	8
chr13	45944368	45947159	chr13	46038451	46038946	R	R	4
chr11	100551260	100553998	chr11	100698294	100699749	R	L	20
chr2	102498883	102502126	chr2	103064120	103067013	R	L	6
chr12	56388728	56391579	chr12	56433925	56436314	R	N	44
chr5	131514752	131516761	chr5	131831107	131843424	R	N	7
chr17	17255548	17262357	chr17	17516083	17517657	R	L	20
chr5	122334773	122337135	chr5	122945845	122948197	L	L	9
chr12	51441332	51443564	chr12	51662735	51666023	R	R	7
chr9	22469444	22470557	chr9	26325641	26328004	R	L	7
chr22	35976769	35980176	chr22	36518496	36522373	L	L	7
chr5	148411699	148416268	chr5	148492465	148494735	L	L	5
chr7	81862750	81865662	chr7	82199366	82202531	R	L	46
chr19	16150496	16155200	chr19	16356808	16362520	R	R	6
chr2	192674391	192679898	chr2	193022637	193029234	R	L	104
chr16	57606847	57620596	chr16	57788190	57793005	R	R	8
chrX	109388288	109391216	chrX	109649946	109658584	N	L	37
chr5	52080662	52085092	chr5	52210158	52212752	R	L	75
chr10	49568963	49575005	chr10	49860454	49869686	N	N	160
chr11	2547962	2559415	chr11	3237262	3239314	N	L	5
chr2	220359264	220361180	chr2	220393083	220396672	R	L	68
chr5	150876455	150882055	chr5	151028946	151034735	L	L	26
chr20	52194673	52199100	chr20	52678570	52680656	R	L	12
chr12	15683304	15689191	chr12	15730466	15747792	R	N	427
chr9	115479364	115481457	chr9	115581003	115583310	L	L	5
chr8	68251594	68252516	chr8	68401257	68403976	R	R	20
chr14	106991515	106997125	chr14	107235944	107244200	R	L	5
chr22	33054717	33058648	chr22	33598099	33601284	R	L	5
chr4	140335959	140338822	chr4	140570353	140578576	R	N	5
chr16	24019681	24025104	chr16	24051113	24054814	L	R	5
chr4	180948443	180950880	chr4	181584744	181588652	L	N	4
chr22	50586904	50592048	chr22	50707131	50721103	R	R	5
chr22	33412912	33417317	chr22	33604971	33607262	R	L	51
chr2	25387447	25391243	chr2	25583921	25585986	R	R	4
chr17	76079013	76084317	chr17	76244494	76250612	R	R	138
chr17	72294680	72303774	chr17	72526801	72530025	R	L	7
chr17	64709682	64713711	chr17	66006365	66008184	N	L	5
chr22	24833174	24834854	chr22	24919272	24924062	R	L	4
chr12	69808316	69810486	chr12	69961845	69967053	R	L	24
chr12	19910187	19911213	chr12	20067976	20070274	N	N	6
chr6	149400072	149407789	chr6	149749932	149755219	R	L	148
chr4	47705729	47708711	chr4	48110773	48112453	R	L	4
chr12	10303010	10307961	chr12	10901363	10903757	R	L	16
chr4	78160332	78166708	chr4	78277488	78281971	R	L	142
chr19	48992365	48995088	chr19	49007710	49011871	R	R	9
chr8	86208794	86212911	chr8	87367242	87370978	R	L	5
chr3	42268061	42272568	chr3	42286534	42291204	L	R	8
chr1	158762024	158765872	chr1	158966219	158971481	N	L	71
chr17	8647836	8653244	chr17	8899858	8902267	L	L	5
chr21	37512780	37515783	chr21	37579785	37583686	R	L	68
chr13	102166756	102169994	chr13	102407248	102410837	R	L	109
chr17	73596731	73598439	chr17	73625953	73633159	R	R	11
chr11	85564807	85566783	chr11	86164681	86170719	R	R	16
chr10	50613793	50618267	chr10	50718460	50722153	R	L	89
chr22	31502641	31504796	chr22	31543823	31546010	N	L	23
chr2	217546442	217549625	chr2	217641657	217643445	R	N	7
chr3	132444340	132447057	chr3	133643960	133651029	N	N	8
chr15	98985032	98987414	chr15	99619078	99621536	R	L	11
chr16	22690327	22693192	chr16	22959105	22961821	R	N	16
chr12	128871761	128873111	chr12	130394784	130396822	L	L	4
chr20	1376503	1380338	chr20	1415364	1421812	L	L	31
chr2	209039833	209041348	chr2	209329515	209333796	N	R	4
chr16	68935871	68937120	chr16	69318366	69322815	R	L	10
chr7	95153249	95160571	chr7	95498320	95501851	R	L	21
chr2	219874517	219875885	chr2	220017527	220026915	R	N	15
chr10	103031789	103033147	chr10	103328592	103331586	R	L	31
chr2	10211831	10214398	chr2	10281508	10284463	R	R	5
chr9	89951015	89955193	chr9	90426616	90428597	R	L	27
chr19	5369601	5370645	chr19	5576938	5579294	R	L	8
chr10	73142287	73146928	chr10	73466537	73469438	R	L	31
chr2	207556705	207560397	chr2	207664115	207669286	R	R	14
chr6	151133334	151140705	chr6	151210558	151216573	R	R	9
chr12	66672517	66673779	chr12	66801116	66803739	R	L	15
chr11	20264987	20267062	chr11	20374443	20377768	R	L	24
chr1	203304554	203315881	chr1	203407327	203414453	N	L	163
chr7	35840022	35841862	chr7	35943849	35947545	N	L	4
chr10	11823463	11826589	chr10	12025993	12029525	R	R	24
chr2	199178764	199180908	chr2	200603220	200605746	R	R	19
chr4	162177723	162179567	chr4	163957719	163962128	R	L	4
chrX	37602871	37606795	chrX	38023048	38029892	R	L	16
chr6	16769763	16772287	chr6	16962635	16966612	L	L	16
chr17	69468719	69470615	chr17	70113416	70115593	R	L	28
chr18	46200884	46204572	chr18	46567267	46569377	R	L	26
chr7	45191795	45195867	chr7	45295958	45301165	R	L	249
chr15	85141201	85143742	chr15	85419449	85423911	R	L	18
chr6	142886938	142888872	chr6	143745607	143749949	R	L	35
chr14	50098748	50102488	chr14	50295708	50297766	R	L	39
chrX	3879886	3881064	chrX	4464868	4466005	R	R	6
chrX	46511525	46514488	chrX	46888093	46890662	R	L	5
chr12	2165222	2168303	chr12	2400331	2401380	R	N	9
chr2	849603	851306	chr2	1772778	1773828	R	L	5
chr5	129101056	129108833	chr5	129185801	129190879	N	L	120
chrX	4464868	4466005	chrX	5938803	5940488	R	R	4
chr17	36502571	36507973	chr17	36817037	36824965	R	L	8
chr1	208193093	208197213	chr1	208416308	208421506	R	L	82
chr1	38536281	38539112	chr1	38965578	38968957	N	L	4
chr2	68422355	68425215	chr2	68517702	68520558	R	L	11
chr7	86940660	86946123	chr7	87424157	87430483	R	R	5
chr5	96203521	96206704	chr5	96494835	96500099	R	N	68
chr2	18031819	18034272	chr2	18359314	18362486	L	L	56
chr1	93544340	93546553	chr1	93769537	93771182	R	R	8
chr6	41246410	41248845	chr6	41284851	41288210	R	L	51
chr12	117673128	117675985	chr12	118024424	118027648	R	L	19
chr10	76001932	76006077	chr10	76023661	76027811	R	R	8
chr14	22936603	22946355	chr14	23033148	23044537	L	L	110
chr4	169104216	169105862	chr4	169837367	169840252	R	L	39
chr3	121264799	121267488	chr3	122074341	122076372	R	L	13
chr12	101808113	101809473	chr12	103162551	103164831	R	L	6
chr11	23561103	23562440	chr11	26246520	26249973	R	L	11
chr11	6399465	6404069	chr11	6524912	6528160	R	L	73
chr1	45249897	45252656	chr1	45300562	45302221	R	R	6
chr13	30981686	30983327	chr13	31035646	31037174	R	L	24
chr6	126354329	126355857	chr6	126491408	126492793	R	L	7
chr1	67698464	67701591	chr1	67810645	67814864	R	R	10
chr5	10451371	10454793	chr5	10694550	10696300	R	R	7
chr21	46311878	46316009	chr21	46366597	46373606	R	R	8
chr17	58219476	58221609	chr17	58712891	58719865	R	L	15
chr17	30770822	30771766	chr17	31079560	31085314	R	L	12
chrX	14056975	14059056	chrX	15160442	15163186	R	L	29
chr1	11096879	11099492	chr1	11700718	11703992	R	L	56
chr9	92988671	92989590	chr9	93630855	93635287	R	L	21
chr16	18978600	18981557	chr16	19382419	19389272	L	L	4
chr1	153193834	153197668	chr1	153249730	153250812	L	L	4
chr8	27915803	27921098	chr8	28212697	28215462	R	L	5
chr15	92638866	92644203	chr15	93223682	93227785	R	L	4
chr12	49009212	49015403	chr12	49186977	49192243	L	L	7
chr2	217562788	217565549	chr2	218576394	218579499	R	L	18
chr6	16769763	16772287	chr6	17086167	17087208	L	L	4
chr9	19471496	19472602	chr9	19492799	19493709	R	R	4
chr19	52016698	52019339	chr19	52139995	52141513	L	L	4
chr3	107378811	107381089	chr3	108195727	108197603	R	L	5
chr10	64352584	64355985	chr10	64440533	64442088	R	L	5
chr15	67194897	67197456	chr15	67724869	67727370	L	L	8
chr15	71731798	71737807	chr15	72091431	72097402	L	N	4
chr1	181446606	181452788	chr1	181471980	181474282	R	N	27
chr4	162240489	162243315	chr4	163089145	163090646	R	L	11
chrX	107827078	107828493	chrX	108727728	108731830	R	L	6
chr2	30922934	30940702	chr2	31552052	31559088	N	L	148
chr6	130614434	130616019	chr6	131192885	131194446	R	L	7
chr4	4488484	4492361	chr4	5052013	5053343	R	R	4
chrX	131359463	131362101	chrX	131425530	131427788	R	R	8
chr4	90870442	90871963	chr4	91212406	91215650	R	L	24
chr1	145523434	145527561	chr1	145587357	145590288	R	L	56
chr2	201826744	201828744	chr2	202039425	202043964	R	L	8
chr10	27733998	27736058	chr10	27942951	27947884	R	L	49
chr18	51093814	51096065	chr18	52337615	52342762	R	L	11
chr2	110273678	110274614	chr2	110491349	110494819	R	L	24
chr10	96891899	96894407	chr10	97203110	97207404	R	L	8
chr9	100684047	100688551	chr9	100712345	100718911	R	R	174
chr6	1595626	1600659	chr6	2100761	2105885	R	L	19
chr13	33801987	33804115	chr13	34295454	34301742	R	L	6
chr15	49526862	49529605	chr15	50294686	50296746	R	L	31
chr6	30507093	30516967	chr6	30564724	30567272	R	L	35
chr3	64518381	64520250	chr3	65657960	65660246	R	L	32
chr6	795831	798724	chr6	1435423	1437907	R	L	41
chr11	124284747	124287966	chr11	124454354	124457514	R	L	118
chr14	21130071	21132719	chr14	21151109	21170521	R	L	118
chr16	68475607	68483253	chr16	68561736	68565212	R	R	4
chr9	35049925	35052393	chr9	35094911	35097410	L	L	5
chr2	43172346	43176337	chr2	43200542	43203954	R	R	4
chr3	108207556	108212969	chr3	108798073	108803860	R	L	7
chr20	3766388	3769775	chr20	4062743	4067561	L	L	42
chr16	2202061	2205324	chr16	2300719	2302454	N	L	5
chr2	238475464	238485333	chr2	238652382	238655609	L	L	11
chr6	129917132	129923256	chr6	130255843	130260493	R	L	28
chr6	159426589	159432164	chr6	159521991	159532173	R	L	178
chr2	200569001	200570976	chr2	200725296	200726967	N	L	21
chr5	31579804	31585404	chr5	32075257	32077577	R	L	28
chr7	26099949	26103840	chr7	26400328	26413000	L	N	12
chr3	53145775	53150123	chr3	53253661	53254423	R	N	9
chr16	48719535	48724320	chr16	49217500	49218718	R	L	16
chr17	40373617	40375306	chr17	40676817	40680552	R	L	6
chr20	44000098	44005932	chr20	44076760	44080144	R	L	16
chr7	105398595	105406369	chr7	105803755	105808613	R	L	22
chr12	111965370	111968447	chr12	112110893	112111952	L	L	7
chr4	171177919	171184084	chr4	171771342	171777239	R	L	55
chr12	104594194	104597644	chr12	106616605	106624098	R	N	4
chr15	84104640	84109711	chr15	84224554	84231123	R	L	113
chr13	95838850	95845357	chr13	96029657	96034898	R	L	197
chr10	73073107	73076603	chr10	73367647	73370447	N	L	30
chr12	51811510	51820480	chr12	52373022	52375405	R	L	6
chr6	51951897	51954531	chr6	52125764	52131994	R	L	12
chr19	36039631	36041330	chr19	36200590	36211497	R	R	7
chr19	48215648	48217391	chr19	48290833	48294736	R	L	28
chr4	146475968	146480641	chr4	146535568	146541008	L	L	5
chr15	58518922	58522106	chr15	58561721	58563233	R	N	4
chr3	161569369	161570208	chr3	162773264	162775990	R	R	4
chr8	74360966	74362274	chr8	74416251	74418066	R	L	5
chr2	26074200	26075602	chr2	26363866	26370458	R	L	26
chr16	10349336	10354223	chr16	10600122	10604550	R	L	233
chr15	90282618	90285402	chr15	90628308	90631759	R	L	8
chr9	136590149	136593391	chr9	136607491	136609531	L	L	5
chr6	107994846	108000767	chr6	108845906	108849277	R	L	21
chr4	86677868	86678506	chr4	86888844	86891215	N	L	13
chr2	106191928	106193758	chr2	107197627	107199883	R	L	5
chr6	117100304	117102357	chr6	117289911	117294638	R	N	33
chr2	183103314	183107319	chr2	183512257	183517092	R	L	89
chr1	15104876	15107409	chr1	15372629	15373944	R	L	30
chr7	37322026	37327396	chr7	37548130	37550665	R	L	8
chrX	65250205	65252447	chrX	65950260	65952064	R	L	9
chr15	45495946	45499052	chr15	45717679	45732417	R	R	17
chr12	4528641	4533313	chr12	4866031	4868632	R	L	10
chr12	6431845	6434276	chr12	6645809	6650278	R	L	5
chr18	21200925	21204129	chr18	21698270	21699730	R	L	16
chr17	76244494	76250612	chr17	76284385	76288577	R	N	18
chr11	61564245	61566916	chr11	61637350	61640400	R	R	23
chr1	40617374	40620459	chr1	40647821	40649821	R	L	11
chr12	4462260	4467003	chr12	4634488	4637829	R	L	54
chr14	75593257	75603269	chr14	75772273	75777929	R	R	34
chr9	129373199	129375023	chr9	129451140	129453726	R	L	30
chr6	41334063	41340294	chr6	41428857	41434114	R	R	27
chr12	14780237	14784211	chr12	14996415	15003060	R	R	5
chr17	37390928	37397614	chr17	37398509	37403477	L	L	34
chr11	122450571	122454333	chr11	122647800	122654865	R	L	107
chr1	27293154	27294152	chr1	27419415	27433569	R	N	8
chr4	154063191	154065482	chr4	154237663	154240988	R	N	74
chr14	52117454	52120255	chr14	52242471	52247748	L	L	7
chr4	141557931	141560242	chr4	141770406	141773746	L	L	13
chr8	57880943	57885816	chr8	58254392	58258619	R	L	20
chr2	23552839	23553979	chr2	23621645	23623088	R	L	11
chr15	70751711	70753600	chr15	70778346	70781770	L	L	10
chr14	103557130	103558718	chr14	103606418	103608534	L	L	7
chr3	127812655	127817017	chr3	128040280	128041602	R	L	15
chr4	159416198	159418349	chr4	160366734	160369405	R	L	6
chr2	26074200	26075602	chr2	26551582	26553851	R	L	6
chr5	72883134	72890369	chr5	73941494	73946801	R	L	7
chr5	176815110	176820683	chr5	176927024	176929601	R	L	21
chr7	75647631	75651203	chr7	75940324	75948909	L	N	8
chr3	66988073	66989598	chr3	69021125	69022992	R	L	5
chr9	116443518	116445458	chr9	116794463	116796421	R	L	4
chr5	153353134	153355947	chr5	153449869	153455519	R	N	11
chr11	6399465	6404069	chr11	6724204	6728428	R	N	26
chr12	49245525	49249836	chr12	49279085	49286673	R	L	193
chr12	65189002	65192102	chr12	65514289	65518442	R	L	59
chr6	167187690	167191555	chr6	167400275	167405874	R	L	54
chr1	152467137	152468182	chr1	152558057	152558268	N	L	7
chr16	27650422	27652241	chr16	28079462	28083545	R	L	30
chr16	24051113	24054814	chr16	24514798	24517240	R	L	37
chr14	34316579	34320825	chr14	34769873	34770886	R	L	4
chr13	46381189	46383880	chr13	46895065	46896815	R	L	20
chr18	45279486	45285460	chr18	45546869	45551684	L	N	12
chr17	72855329	72862145	chr17	72950303	72960565	L	N	20
chr16	71443805	71452196	chr16	71640646	71646324	N	L	73
chr1	18310304	18311975	chr1	18907286	18908920	R	L	8
chr3	112011787	112013644	chr3	112236463	112240089	R	L	56
chr2	131088912	131091389	chr2	132558724	132561174	L	L	6
chr20	1744526	1746159	chr20	1945325	1949984	R	R	12
chr16	85278602	85280871	chr16	85460951	85463076	R	L	7
chr2	45207420	45211931	chr2	46162008	46165403	R	L	4
chr5	52773065	52776121	chr5	53529749	53531773	R	L	13
chr1	54776097	54779325	chr1	55274343	55278262	R	L	4
chr14	23450919	23458888	chr14	23461977	23467110	N	R	13
chr1	156422961	156427617	chr1	156551495	156557637	L	R	38
chr4	164028453	164030186	chr4	164464089	164467869	N	L	11
chr1	220453990	220456314	chr1	220947669	220951179	R	L	17
chr3	132444340	132447057	chr3	133101944	133106585	N	L	25
chr2	69602479	69604233	chr2	69791780	69793793	R	L	9
chr6	56499882	56506661	chr6	56620080	56623767	R	L	36
chr3	161226270	161228000	chr3	164902330	164904657	R	L	7
chr18	43243933	43247205	chr18	43268905	43273223	R	R	29
chr7	154718498	154720800	chr7	155324440	155327519	R	L	12
chr2	143043576	143045387	chr2	143744797	143747981	R	L	6
chr17	62139997	62142961	chr17	62207181	62215268	R	N	46
chr1	172103326	172105390	chr1	172397043	172399359	R	R	9
chr1	89461174	89467988	chr1	89917993	89921803	R	N	104
chr4	69770321	69771488	chr4	70035569	70037136	R	L	6
chr13	42032895	42034708	chr13	42225277	42228386	R	L	9
chr17	78169019	78171512	chr17	78546796	78552180	N	L	12
chr6	14128674	14131558	chr6	15623088	15624789	R	L	5
chr1	64079991	64083851	chr1	64710539	64713014	R	L	34
chr12	121496986	121501184	chr12	121547023	121549069	N	L	52
chr2	232393250	232399087	chr2	232461683	232470197	R	L	19
chrX	130949928	130952491	chrX	153760422	153764804	R	L	8
chr6	80487153	80491024	chr6	80522709	80525219	R	L	68
chr10	17450973	17452521	chr10	17471301	17473625	R	L	8
chr3	53145775	53150123	chr3	53167076	53171989	R	R	6
chr15	77924705	77930235	chr15	78166316	78167898	R	L	65
chr16	86549836	86555322	chr16	86595360	86600377	L	R	4
chr22	25333123	25336339	chr22	25452310	25454214	R	L	28
chr7	97922287	97925269	chr7	98048731	98051723	R	R	15
chr4	16026350	16030741	chr4	16442495	16446168	R	L	19
chr8	99180075	99185105	chr8	99394678	99396705	R	R	6
chr10	76497640	76500025	chr10	76993512	76998256	N	L	5
chr16	9101529	9103691	chr16	9227966	9229742	L	L	7
chr22	26792423	26798763	chr22	27060990	27062431	R	L	10
chr16	79635269	79637338	chr16	80558649	80563171	L	N	6
chr8	85558876	85561252	chr8	86198695	86204316	R	L	8
chr7	50241943	50248378	chr7	50481694	50487939	R	L	177
chrX	40402499	40404853	chrX	41111035	41114980	R	L	7
chr3	185377603	185381243	chr3	185449799	185455147	R	R	9
chr3	112300616	112302404	chr3	113003027	113010206	R	L	7
chr10	24484025	24486859	chr10	24844504	24848122	L	L	5
chr19	4350507	4354733	chr19	4398845	4402513	L	N	14
chr22	25757748	25759884	chr22	25842799	25844592	R	R	24
chr17	36828376	36835042	chr17	36886134	36887367	R	N	16
chr4	108675453	108682322	chr4	108831946	108835947	R	L	113
chr5	78426544	78433605	chr5	78495711	78497494	R	L	13
chr3	54887028	54888803	chr3	56337033	56338175	R	L	10
chr10	6959665	6962823	chr10	7449463	7452923	R	L	23
chr4	78980616	78980928	chr4	79782263	79787285	R	L	6
chr6	30448074	30454071	chr6	30497174	30502544	R	L	99
chr17	42295172	42299938	chr17	42400588	42410195	L	L	12
chr19	48992365	48995088	chr19	49086478	49089786	R	L	74
chr5	76855264	76858665	chr5	77457133	77458955	R	L	17
chr7	106296498	106303127	chr7	106419635	106421398	R	L	21
chr6	44199704	44203674	chr6	44303449	44309143	L	L	4
chr1	213294828	213297472	chr1	213546461	213548462	R	R	4
chr3	119277816	119279638	chr3	119318818	119320908	L	R	4
chr22	22711403	22712095	chr22	22776583	22778197	R	R	9
chr19	48992365	48995088	chr19	49111036	49113392	R	L	21
chr11	132947745	132950962	chr11	133488910	133490510	R	L	7
chr3	136750782	136752980	chr3	137770584	137772727	R	L	5
chr3	142837959	142842638	chr3	143362207	143368710	R	L	42
chr19	56026369	56030894	chr19	56162254	56166233	R	L	10
chr2	20212617	20217368	chr2	20525382	20527188	R	L	4
chr5	153449869	153455519	chr5	153953514	153957537	N	L	7
chr3	50472988	50474585	chr3	50586879	50589908	L	L	25
chr15	85368805	85370306	chr15	85585096	85589492	R	L	5
chr1	146743694	146746758	chr1	146859112	146863760	R	L	98
chr9	100147065	100151879	chr9	100171809	100175546	R	R	21
chr2	11269017	11275243	chr2	11719747	11727568	N	L	136
chr8	104136049	104138171	chr8	104523283	104526075	R	L	37
chr1	26927528	26931124	chr1	27003475	27005341	R	N	69
chr6	50152694	50153402	chr6	50566495	50571079	R	L	12
chr15	81564727	81570420	chr15	81688478	81694891	R	L	131
chr16	57447233	57456908	chr16	57495609	57497559	L	R	5
chr19	45519380	45521414	chr19	45628627	45630260	R	L	16
chr12	51218519	51221354	chr12	51441332	51443564	R	R	14
chr1	211750184	211753300	chr1	211825145	211830646	R	L	56
chr1	117112251	117118766	chr1	117214545	117216930	R	L	79
chr11	9632907	9637260	chr11	9992408	9996832	N	L	5
chr16	88808358	88812726	chr16	89233164	89235717	R	L	17
chr3	119538665	119541001	chr3	119899877	119902878	R	L	28
chr2	88486343	88487218	chr2	88606971	88608355	L	L	4
chr2	97522720	97526050	chr2	97533945	97535842	R	L	13
chr12	108383307	108385232	chr12	108587100	108589210	R	L	12
chr3	36770047	36772795	chr3	37252828	37255102	R	L	26
chr6	158176448	158180361	chr6	158492589	158494213	R	L	13
chr1	16141323	16143459	chr1	16380757	16383461	R	L	14
chr1	64139513	64141211	chr1	64382274	64384325	R	L	5
chr2	112805033	112808568	chr2	113339343	113342551	L	L	5
chr5	14725121	14731406	chr5	15000597	15006505	R	L	173
chr17	73101343	73102707	chr17	73195798	73202007	N	L	7
chr1	6304544	6310638	chr1	6545350	6550901	N	N	6
chr9	114848235	114851164	chr9	114859550	114861931	R	R	6
chr6	44139578	44143823	chr6	44303449	44309143	R	L	40
chr1	35913466	35918407	chr1	36032747	36037449	R	R	14
chr17	42218765	42219970	chr17	42400588	42410195	R	L	11
chr17	25674831	25678859	chr17	25704324	25711779	L	R	4
chr17	27695976	27698466	chr17	28416615	28423314	R	L	7
chr1	32984483	32987660	chr1	33341896	33343923	R	R	4
chr6	46055919	46059270	chr6	46187112	46191676	R	R	47
chrX	19562533	19563859	chrX	20008051	20010533	R	L	10
chr12	123119930	123124190	chr12	123236178	123237712	R	L	163
chr11	13230924	13235863	chr11	13486713	13488198	R	L	16
chr14	51622799	51625972	chr14	51683841	51687087	R	L	81
chr2	127953215	127956887	chr2	128406109	128408884	R	L	32
chr22	29789800	29793531	chr22	29984413	29987875	R	R	13
chr8	122841728	122844069	chr8	123581161	123586156	L	N	5
chr19	48208504	48211436	chr19	48246146	48248845	L	L	9
chr2	97134465	97139697	chr2	97219094	97222289	R	L	21
chr12	85968377	85970860	chr12	86311757	86318685	R	R	12
chr17	46754655	46758934	chr17	46885521	46895546	R	R	8
chr1	43387677	43391415	chr1	43395884	43398005	N	R	6
chr4	176874016	176876223	chr4	177260227	177263303	R	L	17
chr10	124038724	124041088	chr10	124192084	124197273	R	L	53
chr3	133915890	133918036	chr3	134025124	134031599	R	R	12
chr19	7715714	7718464	chr19	7862957	7866385	R	L	42
chrX	39589476	39590394	chrX	40327365	40329033	R	L	8
chr14	64603154	64605815	chr14	64759551	64762558	R	L	42
chr7	95544255	95548099	chr7	96692869	96695086	R	L	34
chr3	17471035	17474091	chr3	17880642	17883886	R	L	78
chr14	24056933	24060681	chr14	24195891	24198665	R	R	12
chr22	46959240	46961043	chr22	48887106	48889307	R	L	5
chr10	72031965	72033338	chr10	72090482	72092103	R	L	7
chr9	140117777	140123112	chr9	140129095	140132509	L	L	25
chr19	46579791	46586805	chr19	46766020	46770720	R	L	148
chr8	71054489	71063440	chr8	71579357	71581703	R	L	47
chr17	56380497	56382877	chr17	56494334	56495938	L	N	14
chr7	17337853	17343723	chr7	17569831	17572644	N	L	42
chr12	93961907	93965910	chr12	94370909	94373785	L	L	47
chr8	71858444	71860457	chr8	72566343	72567184	R	L	5
chr2	179169675	179172029	chr2	179260070	179264760	R	R	4
chr12	102562822	102564990	chr12	103133775	103135389	R	L	7
chr14	69328935	69330934	chr14	69555651	69557897	R	L	9
chr13	41350007	41353172	chr13	41566609	41567417	L	L	8
chr5	108255288	108256069	chr5	108771850	108775584	R	L	10
chr16	74845754	74848981	chr16	75230816	75236156	R	R	5
chrX	9947850	9989866	chrX	10153997	10161323	R	R	11
chr1	36348106	36349636	chr1	36597106	36603151	R	N	5
chr17	59710611	59715756	chr17	59911432	59917216	R	L	262
chr20	30046407	30052429	chr20	30087778	30093974	N	L	155
chr19	13086400	13098626	chr19	13371067	13374474	R	L	10
chrX	12718240	12722893	chrX	12908231	12922680	N	L	63
chr22	35338794	35340607	chr22	35544031	35548213	R	L	7
chr2	119975679	119977797	chr2	120415598	120419076	R	L	8
chr17	48244887	48253478	chr17	48267207	48286000	R	L	282
chr1	150043926	150048426	chr1	150132536	150143623	R	L	327
chr13	100884131	100889958	chr13	101162988	101169769	L	L	22
chr6	132988889	132992788	chr6	133149366	133153072	R	R	4
chr10	134201114	134201714	chr10	134259877	134261533	R	L	15
chr10	107556587	107558310	chr10	107932781	107936317	R	L	18
chr17	74676940	74678246	chr17	74709910	74712215	L	R	14
chr9	136036038	136036810	chr9	136054114	136056488	L	L	4
chr1	11709429	11712117	chr1	11770769	11771970	L	L	19
chr18	61630234	61632808	chr18	61644381	61647974	R	L	28
chr5	72813652	72820132	chr5	73084693	73093268	R	L	23
chr6	137660886	137664726	chr6	137959452	137964581	R	L	22
chr2	208897652	208899934	chr2	208935651	208938268	L	L	6
chr10	69424710	69428262	chr10	69535636	69541967	R	L	198
chrX	117980518	117982443	chrX	118140402	118142756	R	L	41
chr3	123369627	123372483	chr3	123441272	123443346	R	L	35
chr19	9695153	9699076	chr19	9902834	9908966	R	L	48
chr11	1901766	1906925	chr11	1967224	1971625	R	R	8
chr3	172390670	172393837	chr3	172427976	172429858	R	R	34
chr5	106583520	106584760	chr5	106906375	106908580	L	L	8
chr14	54396193	54397273	chr14	54813980	54816173	R	L	7
chr8	27172262	27175039	chr8	27178299	27185393	R	R	16
chr13	21285198	21289449	chr13	21400198	21405938	N	L	48
chr19	49600226	49603108	chr19	49727799	49730354	R	N	14
chr3	38668866	38670211	chr3	39040587	39043996	R	R	9
chr2	27183544	27188096	chr2	27413062	27415673	R	L	25
chr2	237251234	237253531	chr2	237979656	237983704	R	L	47
chr20	44649709	44653316	chr20	44800547	44804709	R	L	29
chr10	6148126	6154434	chr10	6241496	6247398	R	R	21
chrX	84882308	84883371	chrX	86553974	86555213	R	L	7
chr2	98421925	98424847	chr2	98771791	98775217	N	L	35
chr19	10329552	10331124	chr19	10375856	10382649	R	R	4
chr20	37272677	37279066	chr20	37707163	37711931	R	L	18
chr1	227668407	227671150	chr1	228140797	228142248	R	L	14
chr11	15872905	15874643	chr11	16633586	16637103	R	L	12
chr4	37453605	37456660	chr4	37793868	37796395	N	L	16
chr15	93578914	93580159	chr15	94660061	94666497	R	L	27
chr1	32679987	32682927	chr1	32878010	32881327	R	L	30
chr15	63074150	63074601	chr15	63382995	63387072	R	L	23
chr10	81320918	81323964	chr10	81686987	81690460	R	L	64
chr17	42218765	42219970	chr17	42244744	42247069	R	L	18
chr3	40231185	40237902	chr3	40350696	40351395	R	R	15
chr12	119151457	119152912	chr12	119277859	119279061	R	L	5
chr19	19296161	19297739	chr19	19471711	19473011	R	L	8
chr2	119975679	119977797	chr2	120022154	120024347	R	L	30
chr18	5072951	5074130	chr18	6883832	6887622	R	L	5
chr12	91369992	91374820	chr12	91501276	91503822	R	L	157
chr5	154324568	154325990	chr5	154382442	154384693	R	L	21
chr20	60875415	60879239	chr20	60954473	60963989	N	L	229
chr10	61873796	61876004	chr10	62406363	62408248	R	L	11
chr21	46311878	46316009	chr21	46350188	46355090	R	L	123
chr19	47205805	47208943	chr19	47255814	47258698	R	N	19
chr11	129245385	129247757	chr11	129614845	129623811	R	L	19
chr5	102375223	102378578	chr5	102473406	102476619	L	L	28
chr7	42979386	42984122	chr7	43493779	43496735	R	L	7
chr5	138896137	138898783	chr5	138954286	138956121	R	R	8
chr1	24474850	24479086	chr1	24524494	24531007	R	R	29
chr1	59204487	59206954	chr1	59306070	59307766	R	L	8
chr10	98229591	98231173	chr10	98796108	98799442	R	R	4
chr18	25265570	25266782	chr18	25769076	25770151	R	N	12
chr11	58419583	58423663	chr11	58440851	58444947	R	L	49
chr7	157065534	157068482	chr7	157179596	157180608	L	L	6
chr16	57788190	57793005	chr16	58037691	58040181	R	L	12
chr10	134166149	134167322	chr10	134265594	134267778	L	L	8
chr7	100834233	100836905	chr7	100886444	100888267	L	L	9
chr13	24283590	24284264	chr13	24443589	24446715	R	L	21
chr12	111323298	111326717	chr12	111750595	111753084	L	R	5
chr8	41997063	41999886	chr8	42238475	42244669	L	L	9
chr9	111612260	111614216	chr9	111715157	111717222	R	L	26
chr3	186936371	186939661	chr3	187329527	187338347	R	R	5
chr14	106625880	106628397	chr14	106863446	106878566	N	L	6
chr3	51533812	51539203	chr3	51700552	51707328	R	L	104
chr6	150654642	150657976	chr6	150715576	150717838	L	L	5
chr10	127670436	127672596	chr10	128191584	128193583	R	L	43
chr7	99508864	99513753	chr7	99586630	99588925	R	L	62
chr10	13140657	13141988	chr10	13201505	13204312	R	R	5
chrX	118649281	118652284	chrX	119013745	119015805	R	L	19
chr3	58448219	58450647	chr3	58514948	58519674	R	L	38
chr4	86717205	86719876	chr4	86964488	86965826	L	L	10
chr8	136477567	136480177	chr8	137725244	137727021	R	L	26
chr8	87883060	87883856	chr8	89332214	89333595	R	L	9
chr9	99618654	99620242	chr9	100158005	100162626	R	L	48
chr15	85129845	85133713	chr15	85419449	85423911	R	L	34
chr4	112949466	112954949	chr4	112980494	112982218	L	L	4
chr7	97922287	97925269	chr7	98373148	98376906	R	L	4
chr9	107542372	107544827	chr9	108175675	108179672	R	N	19
chr20	50744065	50747877	chr20	50994386	50997997	R	L	20
chr4	16026350	16030741	chr4	16290775	16293468	R	R	8
chr8	58134959	58137117	chr8	58254392	58258619	R	L	113
chr2	232475515	232479784	chr2	232549552	232553628	R	R	14
chr11	62378785	62380902	chr11	62552980	62555554	R	R	11
chr9	4749657	4751329	chr9	5440649	5443496	R	L	9
chr14	81417990	81425204	chr14	81636539	81637866	R	L	13
chr13	76448661	76455349	chr13	76589607	76594286	R	L	87
chr1	27622223	27631266	chr1	27984754	27992362	R	L	9
chr4	106061302	106063383	chr4	106441503	106444877	R	R	5
chr20	46414659	46416420	chr20	47235089	47238926	R	L	29
chr17	7413254	7421068	chr17	7461237	7465518	R	N	150
chr3	58290445	58295030	chr3	58552441	58555971	R	R	6
chr12	91775081	91777950	chr12	93042121	93046008	R	L	59
chr1	78595196	78598727	chr1	78608433	78611988	R	R	20
chr13	53381978	53385185	chr13	53540463	53543582	N	L	8
chr8	60963117	60967789	chr8	61047381	61050754	R	L	99
chr2	213550322	213551926	chr2	214798635	214800025	R	L	4
chr15	38764376	38768927	chr15	38998785	39001867	R	R	5
chr6	97072236	97077151	chr6	97500339	97502900	R	L	49
chrX	12097546	12099937	chrX	12585371	12587630	R	N	11
chr15	54099558	54101890	chr15	55730788	55732629	R	L	4
chr11	5143465	5147290	chr11	5310919	5313610	R	L	26
chr22	28992543	28998763	chr22	29640595	29643344	R	L	7
chr18	60983367	60992906	chr18	61005597	61010549	L	L	4
chr2	220034726	220037013	chr2	220157906	220165488	R	L	58
chr13	62893613	62895782	chr13	67811816	67813929	R	L	5
chr20	4585696	4591530	chr20	4700059	4704311	R	L	256
chr7	23583641	23590503	chr7	23748502	23755439	N	L	189
chr22	36540565	36544895	chr22	36575191	36579692	R	L	120
chr18	33335920	33338161	chr18	33528950	33532014	R	L	94
chr1	64022763	64023993	chr1	64079991	64083851	R	R	6
chr13	27557322	27561430	chr13	27911357	27914674	R	R	21
chr15	84401582	84405558	chr15	84691387	84693907	R	L	40
chr13	58201362	58203585	chr13	59892045	59893871	R	L	28
chr11	75416555	75418970	chr11	75915907	75921169	R	R	4
chr8	81003127	81005280	chr8	81151780	81155522	N	L	5
chr14	81417990	81425204	chr14	81450213	81455868	R	L	187
chr19	49803427	49806001	chr19	49972316	49980187	L	N	8
chr8	8129620	8135147	chr8	8523755	8532494	R	N	202
chr12	10387200	10391346	chr12	10482883	10485517	R	R	18
chrX	119923276	119924543	chrX	120712001	120713945	N	L	28
chr3	63333802	63339116	chr3	64467420	64471592	R	L	6
chr19	4265117	4269741	chr19	4556742	4559535	R	R	8
chr14	102700477	102702790	chr14	102789049	102790413	R	L	6
chr15	71102949	71105810	chr15	71116650	71118257	L	R	5
chr8	68732144	68734430	chr8	69306265	69307699	R	L	23
chr4	45454696	45455845	chr4	46271959	46274474	R	L	10
chr5	102564424	102570887	chr5	102710611	102711665	N	L	13
chr15	99321784	99326458	chr15	99423783	99425718	R	L	39
chr7	111381149	111383068	chr7	112053981	112055641	R	N	17
chr12	102694235	102696871	chr12	103094596	103097129	R	L	29
chr22	39924216	39935411	chr22	40429804	40434052	N	L	89
chr20	60584925	60587849	chr20	60875415	60879239	N	N	11
chr17	36664810	36666746	chr17	36817037	36824965	N	L	6
chr20	32535209	32536353	chr20	32715936	32718829	R	L	5
chr1	235414975	235419160	chr1	235667100	235668901	R	L	11
chr17	28665873	28668952	chr17	29024673	29025543	R	L	6
chr10	102920558	102922444	chr10	102972266	102976871	R	R	16
chr11	44557593	44561912	chr11	44633891	44641098	L	L	8
chr8	37636613	37639150	chr8	38027284	38032237	R	L	9
chr3	50156496	50161599	chr3	50226103	50234293	R	N	67
chr6	151333931	151337018	chr6	151643227	151648359	R	L	90
chr2	199521563	199523529	chr2	200348852	200355776	R	N	17
chr8	144925492	144927502	chr8	145050768	145051679	R	L	6
chr2	162861285	162868520	chr2	162978054	162983477	R	L	192
chr7	129711047	129713695	chr7	129881414	129883634	R	R	9
chrX	149938752	149943765	chrX	150246982	150251892	R	L	160
chr11	74437105	74439973	chr11	74450326	74452344	L	L	5
chr1	152022738	152028061	chr1	152425665	152434854	R	L	13
chr11	19570027	19582344	chr11	19821505	19823370	N	L	5
chr1	192475639	192478113	chr1	192576467	192583128	R	L	79
chr8	105265066	105267623	chr8	105426857	105433059	R	L	45
chr7	81862750	81865662	chr7	82357733	82359847	R	L	24
chr9	77879970	77881951	chr9	78203260	78204368	N	L	9
chr3	173089710	173090084	chr3	173271062	173273167	R	L	5
chr8	10707422	10708890	chr8	10783486	10789195	R	R	6
chr8	94969682	94976203	chr8	95367243	95371150	L	L	6
chr11	65020797	65022447	chr11	65081999	65085854	L	L	7
chr6	167364502	167366226	chr6	167400275	167405874	L	L	5
chr8	121963176	121964202	chr8	122721745	122724472	R	L	13
chr7	105816239	105821185	chr7	106180396	106185623	R	R	6
chr15	73531301	73537862	chr15	73988096	73994667	R	N	37
chr1	9241251	9243547	chr1	9547441	9552488	R	L	5
chr22	36615951	36619134	chr22	36681907	36683162	L	L	4
chr8	6635405	6639391	chr8	6654994	6660240	L	L	16
chr13	97669650	97672777	chr13	97759164	97765911	R	R	5
chr11	29453818	29455162	chr11	30935147	30936824	R	L	4
chr16	84653158	84659434	chr16	84983347	84988038	N	L	42
chr18	68448362	68449890	chr18	70337478	70342349	R	L	7
chr15	59248679	59251155	chr15	59791953	59795055	R	L	36
chr7	136090533	136091889	chr7	136372118	136373330	R	L	6
chr5	133745630	133748927	chr5	133859923	133864865	N	R	20
chrX	40510160	40512631	chrX	41037449	41041146	R	R	5
chr9	94899241	94903966	chr9	95548205	95555214	R	L	10
chr22	23656733	23658395	chr22	23725404	23730355	R	L	71
chr12	99119315	99121812	chr12	99136373	99138001	N	L	9
chr13	50658616	50660325	chr13	51643224	51645373	R	L	8
chr19	49502137	49503895	chr19	49700668	49702973	R	L	7
chr18	20392703	20395040	chr18	20509160	20511193	R	R	6
chrX	118649281	118652284	chrX	118912237	118914693	R	L	33
chr2	103592296	103592801	chr2	105027937	105029668	R	L	5
chr20	52554362	52561333	chr20	52678570	52680656	L	L	43
chr13	92598562	92600135	chr13	95014105	95015586	R	L	5
chr1	16128716	16131488	chr1	16358691	16359922	N	L	13
chr4	74310479	74313839	chr4	74515863	74522275	L	L	8
chr17	42996229	42999728	chr17	43175871	43177594	R	L	34
chr14	65100917	65104878	chr14	65226033	65232519	L	N	5
chr17	45305580	45309553	chr17	45330338	45332122	R	N	6
chr3	4389852	4394944	chr3	4751828	4756369	R	R	5
chr1	39720097	39727727	chr1	40003972	40005657	L	L	5
chr5	126112382	126118999	chr5	126137030	126140666	L	L	27
chr19	2961197	2965619	chr19	3250603	3251183	R	L	6
chr8	27927865	27933535	chr8	28178374	28184103	R	L	136
chr2	24046326	24050168	chr2	24604452	24607027	R	L	6
chr16	25244540	25246034	chr16	25287691	25288896	R	R	5
chr2	176068176	176069589	chr2	176115816	176117553	R	N	5
chr1	31272983	31278153	chr1	31635253	31636402	R	R	4
chr17	40266215	40271720	chr17	40549936	40560576	N	L	18
chr12	41670420	41673271	chr12	42875724	42878420	R	R	4
chr16	2053216	2055739	chr16	2188753	2192712	R	L	41
chr15	44884972	44886640	chr15	45075861	45078357	R	L	27
chr10	76001932	76006077	chr10	76993512	76998256	R	L	69
chr2	237251234	237253531	chr2	237260176	237263710	R	R	4
chr8	95089673	95094486	chr8	95367243	95371150	R	L	122
chr1	236028517	236030563	chr1	236133567	236136422	R	L	49
chr20	40584216	40585577	chr20	42037048	42038851	R	L	6
chr12	64940514	64946242	chr12	65189002	65192102	R	R	12
chr4	162172444	162176874	chr4	162240489	162243315	R	R	18
chr4	70761255	70763352	chr4	71048510	71050834	R	L	44
chr11	75416555	75418970	chr11	75511799	75517326	R	R	10
chr1	204771371	204778629	chr1	205223492	205226094	N	L	13
chrX	152073054	152074540	chrX	152093680	152095641	R	L	20
chr9	6826528	6828189	chr9	7233703	7235370	R	N	5
chr21	38592266	38594072	chr21	38935928	38936817	L	L	4
chr16	49589951	49592710	chr16	49624877	49628517	R	L	29
chr3	49575077	49578722	chr3	49707402	49712017	R	L	162
chr20	20817322	20819714	chr20	20838586	20843365	R	R	8
chr10	7162996	7164760	chr10	7449463	7452923	R	L	20
chr6	148896347	148900800	chr6	149749932	149755219	R	L	10
chr1	240312272	240313322	chr1	240352447	240353468	L	L	5
chr11	518078	519323	chr11	553861	557614	L	R	4
chr12	72739826	72741237	chr12	74805373	74808092	R	L	15
chr17	28256045	28262157	chr17	28347366	28349930	L	L	17
chr17	67518457	67524715	chr17	68137194	68142759	N	L	20
chrX	46618210	46619941	chrX	46888093	46890662	R	L	9
chr20	17515789	17520114	chr20	17998836	18000569	R	L	12
chr2	84968277	84970805	chr2	85084594	85086896	R	L	5
chr1	165555742	165565839	chr1	165879673	165886776	L	L	9
chr9	95921574	95925281	chr9	96724094	96727139	R	L	7
chr1	212463502	212466118	chr1	212627228	212632510	L	N	9
chr22	18223681	18226415	chr22	18373765	18375305	R	L	8
chr7	50699119	50701977	chr7	51226593	51231992	L	N	5
chr11	124513061	124517080	chr11	124627706	124630535	R	R	5
chr6	99914576	99917742	chr6	100269691	100271411	R	L	22
chr11	124627706	124630535	chr11	124661237	124664675	R	L	11
chr6	143012806	143015057	chr6	143347157	143349337	R	L	32
chr20	44759727	44762971	chr20	44932922	44939862	R	R	4
chr3	5163426	5165208	chr3	5346429	5347909	R	R	5
chr19	38892656	38895167	chr19	39033731	39038323	R	R	17
chr12	12796150	12800146	chr12	12889342	12890879	R	L	10
chr3	114808808	114814474	chr3	115409235	115412936	R	L	40
chr17	47631139	47637195	chr17	47767151	47787467	N	L	55
chr9	131898488	131906188	chr9	132487925	132489913	N	R	5
chr6	52278537	52285609	chr6	52369526	52371540	R	L	62
chr14	104274236	104276720	chr14	104374637	104379820	R	L	54
chr2	238766461	238768302	chr2	239170366	239173976	R	L	36
chr15	40561436	40576563	chr15	40711943	40716562	N	L	12
chr7	2285464	2288492	chr7	2386671	2388355	R	L	36
chr4	6909562	6911178	chr4	7069533	7074997	R	L	16
chr20	25273450	25279296	chr20	25377444	25381099	R	L	113
chr12	50467763	50472275	chr12	50480174	50485022	R	R	6
chr17	34981796	34989569	chr17	35061550	35064003	R	R	38
chr3	114544880	114547516	chr3	114808808	114814474	R	R	18
chr19	48820334	48826738	chr19	49090476	49093309	R	L	9
chr1	175342448	175346327	chr1	175449520	175451751	R	R	29
chr4	124484960	124487163	chr4	124692688	124695031	R	R	4
chr7	27188880	27191349	chr7	27198231	27201911	R	L	31
chr7	99591198	99595718	chr7	99678562	99680714	R	L	57
chr13	25687502	25689313	chr13	25806551	25808295	L	R	5
chr1	165569600	165572581	chr1	165879673	165886776	R	L	90
chr4	17472637	17474413	chr4	17637170	17639707	L	L	5
chr17	48215980	48219485	chr17	48366058	48381139	R	L	6
chr15	63901627	63903559	chr15	64180055	64185139	R	L	6
chr7	134434010	134437558	chr7	134627147	134629415	L	L	6
chr20	17484632	17487811	chr20	17917754	17921586	N	L	13
chr15	55805576	55807330	chr15	56089160	56092850	R	L	4
chr16	17352564	17353945	chr16	17560981	17564014	N	L	6
chr12	63813474	63814967	chr12	64193667	64197320	R	L	31
chr1	74934336	74935377	chr1	75154199	75156314	L	L	6
chr11	67148002	67151830	chr11	67272429	67276197	L	L	6
chr5	149539995	149544862	chr5	149595711	149599290	R	L	125
chr5	139725096	139739161	chr5	140012370	140015609	L	L	6
chr18	77137708	77143622	chr18	77285604	77291999	R	R	202
chr11	66310163	66314027	chr11	66459063	66468232	R	R	4
chr2	57947261	57948846	chr2	58780732	58781882	R	L	5
chr7	49521695	49523565	chr7	49891552	49893049	R	L	11
chr20	3656207	3659600	chr20	3833778	3836636	R	L	9
chr3	39487448	39490567	chr3	39538217	39541066	R	N	88
chr11	129564082	129568272	chr11	129614845	129623811	L	L	20
chr11	33382701	33387545	chr11	33736762	33740462	R	R	7
chr20	35239412	35242745	chr20	35357006	35357830	R	L	9
chr16	19566322	19574249	chr16	20391482	20400615	R	L	5
chr5	126112382	126118999	chr5	126142402	126145323	L	L	5
chr5	72891703	72893047	chr5	72988871	72990444	L	L	4
chr1	66747706	66748859	chr1	66839059	66842586	R	R	4
chrX	18427431	18429506	chrX	18915719	18919614	R	L	13
chr1	27188679	27191827	chr1	27202848	27205755	R	L	26
chr4	46845720	46848480	chr4	47122922	47125788	R	L	36
chr11	189305	193453	chr11	249300	251789	N	R	12
chr2	68978020	68981383	chr2	69169582	69171230	R	R	4
chr5	141069419	141075067	chr5	141520141	141527567	R	L	51
chr4	81285667	81288348	chr4	81909889	81912166	R	L	25
chrX	67415739	67418032	chrX	67952290	67953505	R	R	4
chr12	10185511	10192917	chr12	10340219	10344666	R	L	14
chr6	6131086	6134029	chr6	6493811	6497238	N	L	10
chr2	210198313	210202533	chr2	211058850	211066173	R	L	20
chr22	39322705	39324178	chr22	39513026	39515454	N	L	6
chr15	90862298	90864694	chr15	91591974	91594117	R	L	5
chr7	110729213	110730821	chr7	110738314	110739114	R	L	5
chr7	100785705	100791354	chr7	100811520	100815860	R	L	71
chr2	44469897	44472625	chr2	44521845	44523735	R	L	8
chr13	26757471	26761601	chr13	27068236	27072235	R	L	123
chr11	123379692	123384089	chr11	123508910	123514678	R	R	4
chr6	129045225	129048236	chr6	129572598	129573841	R	L	42
chr15	73531301	73537862	chr15	73563337	73567631	R	L	105
chr6	44139578	44143823	chr6	44204234	44206878	R	L	94
chr6	32804062	32808925	chr6	32949083	32955878	R	L	5
chr2	106724787	106725808	chr2	107158868	107160578	R	L	4
chr2	113479819	113488388	chr2	113714331	113718143	L	L	9
chr12	8931615	8933618	chr12	9190990	9193967	R	L	11
chr7	143589262	143590637	chr7	143824113	143825912	L	L	4
chr7	99586630	99588925	chr7	99678562	99680714	L	L	5
chr2	130693702	130694956	chr2	132169248	132172062	R	R	63
chrX	130916544	130919297	chrX	130949928	130952491	R	R	4
chr5	112026648	112029692	chr5	112090874	112095384	R	L	70
chr1	28685331	28687484	chr1	29202448	29212011	R	N	24
chr12	38721796	38723108	chr12	39494225	39499513	R	L	52
chr19	2019271	2021193	chr19	2068409	2070412	R	L	18
chr17	37774332	37783159	chr17	38182305	38184349	N	L	36
chrX	22099523	22100539	chrX	22765651	22768650	R	L	4
chrX	149130853	149132311	chrX	149755466	149757008	N	L	14
chr19	56116145	56119370	chr19	56139757	56146598	L	N	10
chr11	61099331	61109504	chr11	61149511	61155472	R	L	383
chr4	88070806	88075402	chr4	88274450	88277783	R	N	5
chr8	120877971	120881454	chr8	121093603	121099780	R	L	162
chr17	38507384	38520342	chr17	38947471	38948917	N	L	4
chr12	105072967	105075355	chr12	105444293	105448016	R	L	48
chr20	30616289	30625230	chr20	31238661	31243263	R	L	10
chr11	13793089	13795541	chr11	14925589	14932880	R	L	7
chr18	61182155	61189721	chr18	61644381	61647974	R	L	9
chr17	1811403	1813497	chr17	1944558	1947132	R	L	11
chr8	98464548	98465641	chr8	98591946	98597289	R	L	10
chr4	152282249	152284881	chr4	153654599	153657563	R	L	5
chr2	68072810	68074875	chr2	68256797	68259391	L	L	9
chr4	70745854	70748193	chr4	71048510	71050834	L	L	5
chr7	93343832	93345581	chr7	93905876	93906980	R	L	6
chr3	98528489	98538191	chr3	98889532	98892887	N	L	53
chr20	7960558	7962321	chr20	8021438	8027263	R	R	8
chr15	39603968	39607508	chr15	39869413	39876738	R	N	51
chr8	98607655	98610754	chr8	99047854	99050610	R	L	6
chr5	172404868	172407692	chr5	172720016	172722456	R	R	4
chr21	45533452	45534339	chr21	45715119	45719651	R	L	11
chr16	8984831	8987086	chr16	9029371	9031192	R	N	11
chr12	75727423	75729446	chr12	75898244	75900866	R	L	52
chr12	27586833	27590021	chr12	27676543	27678452	R	N	8
chr16	86904701	86909315	chr16	87093271	87099802	L	R	4
chr19	42040898	42050868	chr19	42071945	42078991	N	L	84
chr20	3993540	3996404	chr20	4071888	4073933	R	N	12
chr7	7141544	7146539	chr7	8255594	8258924	R	L	13
chr6	111530417	111532587	chr6	111963530	111965001	N	L	6
chr14	55029635	55037119	chr14	55188346	55191158	R	L	56
chr1	212650205	212651629	chr1	212953792	212958636	R	L	41
chr14	106981773	106990974	chr14	107018486	107023197	L	L	14
chr7	3129016	3130213	chr7	3191367	3197242	R	L	6
chr17	8656043	8658688	chr17	8686877	8691005	R	L	41
chr1	68580589	68587707	chr1	70166078	70167520	R	L	10
chr5	108016224	108017974	chr5	108771850	108775584	N	L	23
chr8	135917078	135919433	chr8	138346462	138347583	R	L	17
chr3	88252045	88254717	chr3	90140209	90142997	R	L	26
chr11	62144512	62149113	chr11	62327216	62329195	N	L	5
chr11	45985587	45989870	chr11	46259320	46265563	R	R	6
chr1	150531239	150537359	chr1	150949032	150954757	N	L	36
chr8	8636939	8638590	chr8	8844402	8849072	R	L	21
chr14	73937089	73940426	chr14	74098460	74101550	L	L	10
chr12	50480174	50485022	chr12	50707291	50709771	R	L	20
chr1	178509505	178514664	chr1	178718647	178726012	R	L	265
chr16	49441083	49444651	chr16	49589951	49592710	R	R	7
chr19	42538762	42539588	chr19	42682453	42693379	L	L	4
chr9	137340586	137342399	chr9	137630802	137631413	R	L	5
chr6	159122828	159125883	chr6	159213194	159215807	R	R	6
chr7	115811707	115824972	chr7	116442253	116443889	R	L	4
chr5	173845079	173848717	chr5	174870408	174872656	R	L	4
chr9	19924842	19927771	chr9	21109277	21112380	R	L	49
chr10	105470102	105477290	chr10	105640090	105652086	R	N	136
chr1	58531121	58532596	chr1	58627548	58630428	R	L	18
chr2	240820961	240822793	chr2	240929893	240931805	L	N	4
chr5	125673000	125677827	chr5	125936000	125938010	R	L	13
chr5	101276868	101279594	chr5	101488290	101489860	R	L	11
chr8	22721888	22723795	chr8	22763477	22768242	R	L	30
chr12	9900461	9908387	chr12	10185511	10192917	R	R	6
chr7	150141978	150150143	chr7	150475092	150477829	R	R	11
chr2	239265112	239266951	chr2	239370362	239372606	R	L	37
chr7	122710250	122713091	chr7	123006335	123008180	R	N	44
chr10	55359753	55361764	chr10	56161695	56163102	R	L	10
chr9	100147065	100151879	chr9	100375053	100381740	R	L	32
chr3	135792644	135799202	chr3	136476156	136480347	R	R	16
chr14	79435465	79436585	chr14	81314814	81317811	R	L	27
chr4	165700484	165702691	chr4	165870216	165871375	R	L	8
chr3	13696936	13700937	chr3	13924960	13928327	R	L	76
chr8	17458564	17461660	chr8	17767753	17773120	R	N	11
chr11	72180968	72185617	chr11	72351230	72355783	R	L	26
chr10	82613805	82617216	chr10	82683096	82686561	R	L	10
chr15	99640533	99642322	chr15	99751635	99755346	R	L	69
chr2	69949133	69955757	chr2	70367510	70371020	R	L	5
chr2	24306064	24308115	chr2	24386004	24388648	L	L	48
chr17	4612411	4614762	chr17	4790212	4793219	R	L	53
chr7	123263730	123265170	chr7	123511112	123513435	R	L	23
chr2	58797564	58799393	chr2	60806532	60810290	R	L	5
chr1	165683372	165692540	chr1	165892520	165895553	R	R	8
chr19	5773341	5774312	chr19	6018608	6023602	R	L	13
chr1	246851681	246854314	chr1	247647587	247653187	R	L	4
chr3	107292366	107295593	chr3	107408914	107409870	R	R	4
chrX	64812513	64816703	chrX	65627675	65628844	L	L	8
chr8	22478494	22484813	chr8	22773704	22778567	R	L	47
chr6	15253653	15254867	chr6	15441270	15443248	R	L	12
chr13	48697375	48703821	chr13	48906681	48910483	R	R	13
chr5	133859923	133864865	chr5	133909637	133915187	R	L	40
chr11	30149171	30153924	chr11	30333811	30337853	R	L	19
chr9	131892639	131896140	chr9	131934472	131939588	R	R	6
chrX	15778621	15780583	chrX	15989904	15992562	R	L	37
chr2	224591603	224593970	chr2	224662059	224664200	R	L	17
chr5	159447343	159451542	chr5	159624312	159629384	R	R	26
chr1	39052205	39053571	chr1	39299923	39301735	L	L	4
chrX	130879516	130882512	chrX	130935897	130938486	N	L	13
chr17	40699798	40701213	chr17	40975763	40977559	R	L	6
chr10	63656434	63658515	chr10	64003666	64006409	R	L	43
chr4	52751110	52752826	chr4	55098147	55102547	R	L	5
chr14	25178331	25182945	chr14	25203489	25205710	R	R	12
chr15	76100931	76105687	chr15	76220227	76222140	R	L	19
chr17	57822849	57826528	chr17	57929291	57931955	R	L	14
chr15	99824381	99828407	chr15	100045056	100045715	R	L	4
chr14	58000002	58000456	chr14	58538110	58540116	R	R	10
chr11	17996243	18004007	chr11	18012234	18015776	L	R	5
chr11	117675493	117680472	chr11	117920437	117926573	N	L	52
chr2	147491000	147492890	chr2	148666081	148670403	R	L	22
chr10	73328135	73330560	chr10	73367647	73370447	L	L	5
chrX	130946178	130947997	chrX	130955320	130957272	L	R	13
chr1	201053009	201056159	chr1	201190989	201194695	R	L	7
chr17	47389878	47396282	chr17	47508707	47514758	R	N	8
chr7	17808344	17811238	chr7	18103672	18104503	R	N	7
chr12	32517620	32519443	chr12	32822295	32827689	R	L	32
chr13	111718793	111724837	chr13	111874754	111877384	R	L	68
chr20	32238805	32242999	chr20	32254418	32259742	L	L	7
chr18	11654085	11656485	chr18	11993824	11996743	R	L	10
chr2	127117009	127118831	chr2	127284566	127287759	R	R	4
chr4	48034547	48036943	chr4	48085860	48091129	R	L	42
chr9	77815372	77817463	chr9	79317075	79322791	R	L	4
chr12	6943156	6945676	chr12	6980769	6982654	L	L	5
chr8	126705755	126717138	chr8	127393445	127397421	N	L	20
chr10	111643068	111645778	chr10	111895222	111900877	R	R	41
chr5	90098342	90099657	chr5	90713501	90717127	R	L	12
chr12	93917853	93920535	chr12	94493752	94497222	R	L	15
chr22	17651113	17653869	chr22	17977418	17982442	N	L	219
chr2	236686721	236690606	chr2	237979656	237983704	R	L	6
chr12	46465539	46467487	chr12	46518018	46521510	R	R	17
chr6	123734025	123739931	chr6	124034127	124039508	R	L	139
chr5	138755447	138761626	chr5	138896137	138898783	R	R	39
chr9	117167054	117170748	chr9	117195278	117198253	R	R	7
chr17	55746996	55751596	chr17	55822673	55827963	L	L	4
chr15	45495946	45499052	chr15	45897074	45911062	R	L	4
chr10	112369120	112374261	chr10	113896240	113898209	R	L	11
chr2	85863880	85865704	chr2	85905303	85908320	R	R	4
chr19	45492066	45494245	chr19	45840896	45843902	R	L	8
chr6	42103889	42105448	chr6	42132436	42135912	R	L	11
chr14	80679499	80681120	chr14	81450213	81455868	R	L	8
chr8	142392309	142400455	chr8	142517629	142519544	R	R	9
chr11	67395091	67400502	chr11	67423897	67428080	R	L	114
chr3	116488177	116491548	chr3	117243672	117247621	R	L	59
chr10	94724007	94725874	chr10	94874923	94877292	R	R	5
chr7	24328731	24333833	chr7	24702649	24707382	R	L	53
chr7	127773253	127778219	chr7	127846521	127851206	R	N	137
chr12	124516099	124526177	chr12	124537979	124538891	N	R	4
chr17	47482989	47488747	chr17	47631139	47637195	R	N	171
chr3	46255177	46258672	chr3	46407934	46414941	R	L	43
chr1	27930060	27941195	chr1	27969464	27973820	N	R	31
chr17	58797190	58800136	chr17	59626906	59629731	R	L	5
chr14	45272077	45273274	chr14	45314805	45316601	L	L	6
chr5	107594143	107599564	chr5	107679388	107682207	R	L	86
chr16	9029371	9031192	chr16	9101529	9103691	N	L	20
chr1	89118534	89122652	chr1	89917993	89921803	R	N	4
chr7	100046860	100048894	chr7	100064709	100071073	L	R	4
chr2	169201338	169206335	chr2	169567735	169570469	R	R	10
chr6	3740642	3745261	chr6	3977525	3981514	R	L	80
chr16	89640608	89643195	chr16	89766255	89768477	R	R	15
chr2	68941514	68945306	chr2	69135145	69138629	L	L	8
chr6	10950100	10958367	chr6	11065936	11071249	R	L	214
chr6	16328765	16334656	chr6	17086167	17087208	N	L	4
chr19	50962982	50966076	chr19	51284476	51288484	L	L	4
chr14	24195891	24198665	chr14	24422437	24424407	R	L	16
chr17	46660022	46664717	chr17	46669897	46673120	L	L	9
chr8	110746935	110748836	chr8	111842079	111846311	R	R	21
chr16	87808349	87815223	chr16	87899302	87910773	R	L	500
chr16	12042875	12045061	chr16	12158948	12162374	L	L	157
chr17	75325574	75330201	chr17	76006367	76011864	R	L	13
chr18	2335874	2338856	chr18	2547047	2548494	R	L	18
chr8	8922221	8925830	chr8	9222736	9231507	R	R	5
chrX	22153049	22155430	chrX	22765651	22768650	R	L	27
chr10	72684246	72688728	chr10	73029287	73030800	R	R	5
chr13	100310246	100312160	chr13	100884131	100889958	R	L	20
chr15	67793160	67795109	chr15	68123183	68131204	R	L	62
chr3	88268171	88269679	chr3	89162233	89165569	R	L	12
chr17	7753251	7758520	chr17	7764689	7767819	L	N	4
chrX	23709733	23715387	chrX	24071615	24073689	R	N	6
chr1	87297372	87301092	chr1	87490837	87491294	R	L	10
chr3	159039242	159043215	chr3	159519293	159524294	N	L	92
chr11	73674442	73676073	chr11	73966356	73968384	R	R	8
chr20	3543422	3546310	chr20	3748217	3750675	R	L	5
chr6	100925755	100929096	chr6	101110837	101114116	L	L	8
chr12	102562822	102564990	chr12	102936637	102938026	R	L	6
chr19	42147335	42150789	chr19	42321702	42326799	R	L	6
chr17	73234201	73235263	chr17	73265859	73268441	L	R	5
chr12	98882927	98887010	chr12	98908993	98911588	N	L	77
chr17	47572200	47576601	chr17	47631139	47637195	R	N	76
chr2	178025655	178031763	chr2	178278085	178283145	N	L	40
chr7	92089091	92092451	chr7	92681831	92686378	L	L	9
chr10	7301578	7304065	chr10	7726143	7731713	R	L	9
chr11	31361763	31364422	chr11	31978308	31980884	R	L	17
chr21	26721804	26723358	chr21	26979270	26983194	R	R	5
chr1	42809444	42811271	chr1	43211101	43213488	R	L	12
chr1	47853609	47857574	chr1	48173450	48178222	R	L	49
chr7	7463139	7465234	chr7	8255594	8258924	R	L	17
chr7	128062921	128073893	chr7	128523083	128525225	N	L	25
chr12	104594194	104597644	chr12	104750015	104753902	R	L	116
chr8	126129102	126133383	chr8	126839542	126842716	R	L	13
chr13	28633219	28634025	chr13	29210489	29212253	R	L	8
chrX	131873875	131875508	chrX	132803200	132805465	R	L	6
chr16	49523482	49527945	chr16	49624877	49628517	R	L	40
chr15	41222243	41224185	chr15	41472264	41478918	R	L	14
chr19	2647868	2650454	chr19	2819664	2820456	R	N	9
chr1	110601111	110603141	chr1	110626195	110633457	L	R	4
chr2	191208596	191209696	chr2	191234650	191238170	R	L	15
chr12	10303010	10307961	chr12	10711481	10716921	R	L	18
chr1	101384866	101388664	chr1	101773253	101777185	R	R	9
chr8	101270408	101271602	chr8	101551289	101555502	R	L	13
chr12	8696282	8698219	chr12	9042529	9044883	R	L	44
chr15	77313016	77317892	chr15	77832559	77837536	R	L	19
chr4	36350047	36354830	chr4	37391004	37392971	R	L	19
chr20	48544033	48547164	chr20	48684316	48691367	L	L	8
chr6	99217010	99218147	chr6	99292399	99294767	R	L	17
chr11	36310353	36316250	chr11	36511649	36515627	R	L	93
chr6	105878674	105880180	chr6	106669456	106672571	R	L	29
chr1	160396910	160401636	chr1	160574053	160579415	R	L	254
chrX	56828748	56831231	chrX	57479652	57481126	R	L	9
chr5	148335425	148339311	chr5	148411699	148416268	L	L	6
chr13	99492066	99493136	chr13	99915340	99928599	R	N	6
chr7	123133365	123135640	chr7	123341332	123342145	R	L	5
chr2	98309153	98319286	chr2	98364579	98365926	L	L	17
chr17	57822849	57826528	chr17	58112946	58115860	R	L	26
chr6	41868776	41871876	chr6	42008606	42014519	R	L	68
chr1	45173098	45174239	chr1	45763068	45771276	R	L	4
chr3	192282636	192285458	chr3	193177839	193182109	R	R	13
chr22	36589351	36594226	chr22	36671688	36674471	R	L	33
chr3	172049655	172052182	chr3	172193763	172196048	R	L	14
chr6	130070349	130074701	chr6	130340305	130343563	L	L	8
chr21	45208948	45210435	chr21	45229101	45232769	R	R	6
chr5	135222063	135224536	chr5	135757547	135762905	R	L	6
chr1	109102077	109106859	chr1	109184872	109188586	L	L	30
chr1	204715370	204716435	chr1	204771371	204778629	L	N	17
chr12	42875724	42878420	chr12	42961767	42964369	R	L	79
chr2	219981259	219987374	chr2	220157906	220165488	L	L	4
chr20	48145160	48161377	chr20	48222594	48230334	N	N	272
chr2	85090792	85094296	chr2	85238301	85247367	L	L	4
chr17	46156066	46160932	chr17	46669897	46673120	R	L	4
chr7	12495753	12500065	chr7	12527132	12531436	R	L	110
chr6	30593921	30595098	chr6	30639744	30642423	R	L	12
chr8	65479375	65481423	chr8	65828387	65832439	R	L	11
chr5	156754206	156758211	chr5	157144315	157146411	R	L	9
chr20	32448538	32454698	chr20	32655679	32659089	R	N	112
chr12	111832283	111843912	chr12	111919266	111922056	R	L	40
chr7	5012950	5014904	chr7	5525034	5528574	R	L	10
chr10	112505496	112508902	chr10	113896240	113898209	R	L	4
chr11	109816095	109817871	chr11	109963274	109964589	R	R	21
chr10	14539283	14542541	chr10	14862583	14866084	R	L	74
chr12	49186977	49192243	chr12	49207968	49209734	L	L	11
chr19	5047707	5050965	chr19	5337977	5339627	R	L	4
chr15	90514396	90516255	chr15	90612019	90617204	L	L	6
chr12	99780463	99781748	chr12	100011084	100015264	R	L	26
chr11	108567549	108571906	chr11	108603840	108607029	R	L	50
chr14	33044499	33046618	chr14	34769873	34770886	R	L	9
chr1	32281163	32282805	chr1	32528017	32529706	R	L	5
chr6	33058355	33063101	chr6	33139410	33141671	L	L	5
chr16	4673579	4675363	chr16	4700336	4701201	L	L	7
chr7	139327366	139334625	chr7	139474489	139477509	R	R	16
chr16	2389407	2394179	chr16	2917546	2919440	N	L	4
chr21	45556978	45560403	chr21	45665990	45669208	R	R	5
chr11	64084250	64086976	chr11	64121762	64123504	N	L	36
chr10	103060599	103063425	chr10	103225767	103228043	R	L	16
chr4	143273859	143275179	chr4	143760507	143762650	R	L	9
chr5	154324568	154325990	chr5	154406700	154409042	R	L	14
chr22	31847267	31849097	chr22	31956603	31957717	R	R	5
chr8	8435856	8437404	chr8	8523755	8532494	R	N	14
chr10	61384022	61388285	chr10	61664881	61668464	R	L	19
chr19	16356808	16362520	chr19	16524912	16530524	R	N	143
chr19	14327363	14328936	chr19	14457926	14460667	R	L	7
chr5	78851021	78854704	chr5	79377330	79380954	R	L	38
chr4	106061302	106063383	chr4	106394269	106396306	R	L	11
chr5	11267086	11269290	chr5	11719809	11720750	R	L	12
chr19	12993441	12999112	chr19	13074726	13077253	R	N	122
chr4	113151981	113158640	chr4	113247351	113252395	L	R	7
chr2	23626492	23627991	chr2	23682220	23684179	R	L	15
chr13	27930502	27938659	chr13	28342812	28346221	N	R	4
chr12	27003224	27011354	chr12	27294650	27296969	R	L	4
chr12	43837304	43841556	chr12	44069705	44070710	N	L	17
chr17	28803427	28805343	chr17	29024673	29025543	R	L	5
chr13	31155567	31156366	chr13	31375115	31379566	L	L	6
chr16	11498840	11504532	chr16	11807232	11810661	N	L	19
chr3	66326183	66329622	chr3	66456679	66460726	R	R	31
chr2	44269150	44273400	chr2	44312606	44318842	L	N	18
chr6	109506956	109510885	chr6	110020631	110030717	R	R	4
chr11	124631076	124635343	chr11	124705555	124708730	L	N	33
chr12	14390061	14394610	chr12	14408225	14411316	L	R	5
chr3	120276746	120282976	chr3	120511668	120517212	N	L	263
chr20	35183942	35185521	chr20	35357006	35357830	R	L	4
chr3	132758994	132761676	chr3	133380737	133384378	R	R	4
chr9	96763905	96766803	chr9	96972052	96978326	L	L	12
chr11	10425809	10430953	chr11	10644312	10649567	R	R	6
chr12	6661979	6665603	chr12	6884935	6891004	R	L	13
chr12	6431845	6434276	chr12	6531432	6537148	R	R	5
chr16	70364696	70366775	chr16	70685125	70688426	R	L	21
chr19	41953933	41957661	chr19	42065930	42071302	R	L	65
chr17	48170702	48172917	chr17	48343183	48355052	N	L	11
chr10	89877761	89879101	chr10	90310638	90314868	N	N	4
chrX	15125190	15126129	chrX	15259339	15262553	R	L	37
chr10	92547276	92548740	chr10	92620306	92623605	L	L	5
chr1	101070405	101073005	chr1	101329380	101336191	R	L	46
chr2	190931347	190937547	chr2	191141069	191142957	L	N	4
chr11	19972360	19975767	chr11	20131064	20135100	R	L	112
chr11	36310353	36316250	chr11	36562266	36563659	R	L	10
chr5	52773065	52776121	chr5	53287231	53288467	R	L	7
chr1	160650168	160654248	chr1	160745335	160752804	R	N	4
chr4	113151981	113158640	chr4	113242463	113246390	L	R	7
chr8	101551289	101555502	chr8	101571268	101572740	L	L	12
chr2	216318670	216321790	chr2	216692879	216693569	R	L	16
chr1	44226742	44234546	chr1	44498444	44505538	R	L	10
chr12	96971329	96974799	chr12	98395696	98397885	R	L	18
chr16	67461437	67466166	chr16	67699254	67708794	R	N	5
chr9	74218837	74220753	chr9	74433816	74435195	N	L	21
chr12	5309285	5310439	chr12	5550339	5553177	L	L	12
chr15	73850270	73857254	chr15	73996828	73998509	R	L	15
chr1	159126188	159134543	chr1	159162810	159171487	R	L	264
chrX	33451841	33454033	chrX	34318555	34319794	N	L	30
chr9	133334085	133342517	chr9	133735242	133748578	R	N	6
chr7	29787267	29789309	chr7	30100222	30103190	R	L	18
chr3	184185431	184189639	chr3	184258484	184262753	L	L	23
chr7	105295460	105298353	chr7	105803755	105808613	R	L	8
chr8	26526886	26531728	chr8	27060579	27064208	R	L	99
chr14	55248549	55250528	chr14	55271182	55276066	R	L	27
chr13	80349352	80351383	chr13	80936437	80939569	R	L	38
chr9	137589167	137592230	chr9	137750054	137751319	R	L	10
chr9	4758385	4764380	chr9	5424191	5426457	R	L	23
chr7	26130307	26132599	chr7	26704108	26708565	R	L	4
chr2	151907165	151909151	chr2	152094158	152096587	L	L	6
chr3	41933008	41938094	chr3	42268061	42272568	R	L	35
chr17	38596454	38598726	chr17	38630737	38633317	R	L	20
chr3	183601566	183603470	chr3	183610930	183616769	L	R	6
chr21	44342984	44345073	chr21	44526971	44532334	R	L	119
chr2	75146145	75149539	chr2	75426309	75427451	R	R	4
chr11	11038384	11054202	chr11	11285936	11288815	N	L	24
chr7	2903278	2906759	chr7	2924213	2929437	R	R	5
chr2	29043475	29045307	chr2	30063568	30065393	R	L	7
chr1	34097924	34100694	chr1	34628515	34629935	R	L	24
chr16	85284126	85287423	chr16	85308856	85310148	R	R	6
chr12	3763973	3768482	chr12	3883597	3887886	R	L	44
chr18	60249107	60256762	chr18	60737780	60742800	N	L	5
chr4	48578722	48584403	chr4	48907628	48911214	R	L	19
chr16	16954923	16956653	chr16	17671755	17674888	R	L	14
chr10	100184724	100186460	chr10	100225396	100228857	R	R	8
chr16	4597407	4601156	chr16	5005385	5007467	R	L	5
chr6	41645425	41653578	chr6	42008606	42014519	L	L	4
chr16	11063951	11067496	chr16	11623032	11627605	R	R	6
chr6	36852237	36854166	chr6	36981403	36991791	N	N	52
chr6	30507093	30516967	chr6	31053585	31056303	R	L	5
chr17	43306359	43318976	chr17	43459607	43467241	N	L	38
chrX	77809978	77812602	chrX	77963230	77964736	R	L	11
chr2	37639720	37643782	chr2	37763334	37763616	R	L	4
chr8	94703669	94708260	chr8	94832242	94837891	R	R	17
chr16	85451818	85456776	chr16	85648325	85651134	R	N	71
chr2	220265074	220270485	chr2	220404764	220410296	R	N	4
chr1	206803534	206811391	chr1	207102826	207110324	R	N	7
chr11	62158410	62163112	chr11	62327216	62329195	N	L	16
chr15	33583409	33588309	chr15	34027190	34030998	R	N	7
chr22	37248967	37259161	chr22	37589650	37597366	L	L	7
chr11	5223784	5227675	chr11	5401022	5404419	R	L	42
chr4	17818187	17820855	chr4	18367894	18369300	R	L	26
chr17	27916525	27921907	chr17	27943587	27946650	L	R	8
chr8	117939124	117940250	chr8	118049372	118051037	R	L	19
chr3	104346688	104347808	chr3	105087229	105090725	R	N	7
chr2	175612430	175614850	chr2	176960191	176964089	N	L	6
chr5	125686394	125692037	chr5	125872756	125876554	R	L	185
chr10	48398169	48398700	chr10	48426531	48427312	R	R	6
chr1	227636594	227637609	chr1	228140797	228142248	R	L	9
chr6	111329395	111334792	chr6	112362129	112366881	R	L	4
chr22	30020627	30022971	chr22	30481462	30488227	R	L	50
chr2	85238301	85247367	chr2	85524346	85528275	L	L	4
chr5	33434659	33436588	chr5	33968641	33971069	R	L	63
chr14	54004525	54007542	chr14	54813980	54816173	R	L	14
chr6	159122828	159125883	chr6	159521991	159532173	R	L	14
chr20	36699862	36704157	chr20	36847110	36855046	R	L	53
chr19	5689236	5690689	chr19	5720090	5720964	R	L	14
chr4	141663661	141665522	chr4	141770406	141773746	R	L	21
chr17	43269476	43281009	chr17	43459607	43467241	L	L	4
chr8	25366021	25370196	chr8	25943150	25947637	R	N	43
chr19	45905235	45910579	chr19	46144129	46147752	R	L	6
chr19	13304554	13309593	chr19	13371067	13374474	R	L	183
chr4	15806020	15810150	chr4	16263777	16269380	R	L	6
chr8	109900993	109904078	chr8	109929229	109934532	R	R	8
chr6	9540325	9541303	chr6	10428723	10431577	R	L	20
chr7	158678025	158678693	chr7	158767934	158770475	R	L	17
chr18	66289803	66291032	chr18	66402646	66403762	L	L	4
chr6	41428857	41434114	chr6	41645425	41653578	R	L	14
chr20	58145595	58148000	chr20	58322451	58328452	N	L	48
chr1	85409441	85412491	chr1	85718022	85726713	R	L	116
chr12	74805373	74808092	chr12	74930757	74931884	L	N	15
chr15	68594529	68603254	chr15	69216302	69218599	N	L	6
chr2	96802318	96810160	chr2	96926060	96926922	N	N	7
chr3	178151151	178156363	chr3	178683326	178686145	R	L	80
chr2	235458375	235460861	chr2	236015039	236016673	R	L	34
chr17	46748230	46753528	chr17	47113152	47113999	R	L	5
chr5	36728456	36730588	chr5	36869613	36871626	R	L	11
chr3	170678670	170680900	chr3	171282016	171285847	R	L	24
chr1	212650205	212651629	chr1	212768475	212770061	R	R	5
chr7	73620114	73622973	chr7	73812659	73817014	R	L	90
chr3	43417472	43422517	chr3	43544493	43545590	L	L	5
chr5	75441717	75442804	chr5	75469860	75472688	R	L	9
chr12	104750015	104753902	chr12	105444293	105448016	L	L	10
chr14	89506101	89508959	chr14	90233156	90235082	R	L	30
chr4	122922460	122925699	chr4	123496466	123500106	L	L	7
chr7	94024134	94025777	chr7	94064489	94066245	L	L	8
chr11	111169392	111170758	chr11	111297249	111303756	L	L	4
chr2	25387447	25391243	chr2	25598750	25600605	R	L	5
chrX	137856630	137859828	chrX	138640767	138643405	R	L	30
chr5	102559129	102561208	chr5	102807166	102813246	L	L	8
chr7	104620525	104625308	chr7	105068399	105071665	N	L	18
chr11	81353846	81358133	chr11	82405791	82408854	R	L	12
chr7	35463216	35466748	chr7	35558911	35561259	R	L	49
chr1	167408349	167413190	chr1	167501581	167503970	L	N	22
chr3	50294197	50298876	chr3	50361645	50362827	R	L	7
chr17	9826992	9829495	chr17	10515736	10522299	R	N	86
chr17	32869262	32872007	chr17	32964577	32967171	R	L	45
chrX	46888093	46890662	chrX	47381445	47384895	L	L	4
chr12	132319743	132322672	chr12	132433735	132435073	R	L	16
chr2	13196189	13196644	chr2	15043357	15046378	R	R	5
chr14	21151109	21170521	chr14	21334386	21336448	L	L	22
chr11	67343695	67345410	chr11	67395091	67400502	R	R	14
chr19	40403807	40405792	chr19	40475171	40477348	R	L	57
chr21	36064951	36067050	chr21	37211218	37213246	R	L	4
chr12	47424244	47427833	chr12	47801423	47803457	R	L	14
chr2	178025655	178031763	chr2	178194050	178203462	N	N	265
chr19	17563804	17565202	chr19	17732659	17733968	R	L	6
chr1	27419415	27433569	chr1	27523652	27527317	N	R	64
chr7	22760555	22770536	chr7	22820742	22823711	N	L	26
chr5	130600440	130601930	chr5	130752287	130754317	L	L	6
chr20	57437985	57447117	chr20	57455675	57457160	R	L	8
chr15	38293218	38298889	chr15	38706195	38707209	R	L	4
chr9	131123809	131125464	chr9	131688368	131692446	R	L	6
chr16	84117277	84123294	chr16	84208135	84211166	R	L	69
chr15	80858910	80861062	chr15	81261055	81264156	N	L	12
chr19	18041283	18053307	chr19	18166802	18171962	N	L	26
chr6	154994501	155000634	chr6	155247441	155253972	R	N	76
chr7	73224693	73227544	chr7	73267507	73271462	R	L	133
chr6	152083772	152088178	chr6	152676493	152678430	R	L	15
chr10	75605995	75612224	chr10	75838778	75843415	R	L	4
chr2	27183544	27188096	chr2	27306706	27310114	R	R	56
chr12	26249288	26252009	chr12	26802198	26805301	R	N	27
chr1	24192733	24195765	chr1	24239496	24245373	L	L	23
chr20	794257	800238	chr20	1165329	1167049	R	L	11
chr8	41684297	41689314	chr8	42008771	42014035	N	N	8
chr16	74740271	74746524	chr16	74845754	74848981	R	R	75
chr2	55943982	55948338	chr2	57742766	57744710	R	L	4
chr9	99203637	99204921	chr9	99427911	99430182	R	L	13
chr1	86841099	86855215	chr1	87206308	87208775	R	L	5
chr6	125631145	125639756	chr6	125832445	125835518	R	R	16
chr13	80349352	80351383	chr13	80546410	80548211	R	R	5
chr15	65930317	65932338	chr15	66273156	66275452	R	R	5
chr17	46411259	46415559	chr17	46660022	46664717	R	L	66
chr2	190523933	190527527	chr2	191234650	191238170	R	L	28
chr14	93052738	93057061	chr14	93078443	93081211	R	R	5
[truncated: 42,382 more rows]

## Sheet: Table S2
Table S2: Subpopulation and population names with abbreviations. All the names and abbreviations are the same as used by the 1000 Genomes Project.
Population		Code
African ancestry (AFR)
Esan in Nigeria	Esan	ESN
Gambian in Western Division, Mandinka	Gambian	GWD
Luhya in Webuye, Kenya	Luhya	LWK
Mende in Sierra Leone	Mende	MSL
Yoruba in Ibadan, Nigeria	Yoruba	YRI
African Caribbean in Barbados	Barbadian	ACB
People with African Ancestry in Southwest USA	African-American SW	ASW
Americas (AMR)
Colombians in Medellin, Colombia	Colombian	CLM
People with Mexican Ancestry in Los Angeles, CA, USA	Mexican-American	MXL
Peruvians in Lima, Peru	Peruvian	PEL
Puerto Ricans in Puerto Rico	Puerto Rican	PUR
East Asian ancestry (EAS)
Chinese Dai in Xishuangbanna, China	Dai Chinese	CDX
Han Chinese in Beijing, China	Han Chinese	CHB
Southern Han Chinese	Southern Han Chinese	CHS
Japanese in Tokyo, Japan	Japanese	JPT
Kinh in Ho Chi Minh City, Vietnam	Kinh Vietnamese	KHV
European ancestry (EUR)
Utah residents (CEPH) with Northern and Western European ancestry	CEPH	CEU
British in England and Scotland	British	GBR
Finnish in Finland	Finnish	FIN
Iberian Populations in Spain	Spanish	IBS
Toscani in Italia	Tuscan	TSI
South Asian ancestry (SAS)
Bengali in Bangladesh	Bengali	BEB
Gujarati Indians in Houston, TX, USA	Gujarati	GIH
Indian Telugu in the UK	Telugu	ITU
Punjabi in Lahore, Pakistan	Punjabi	PJL
Sri Lankan Tamil in the UK	Tamil	STU

## Sheet: Table S3
Table S3: CTCF ChIA-PET clusters for GM12878
chromosome	start	end	chromosome	start	end	score
chr12	48160351	48161634	chr12	48230665	48232848	27
chr7	77284664	77285815	chr7	77388242	77388928	7
chr4	128459961	128460166	chr4	128508304	128509082	4
chr4	6333919	6334070	chr4	7083278	7083999	4
chr2	74919360	74919958	chr2	75103513	75103710	5
chr10	104152942	104154319	chr10	104163483	104163825	6
chr1	186373611	186373900	chr1	186573882	186575156	5
chr19	6048842	6049137	chr19	6127961	6128576	6
chr6	135323089	135323900	chr6	135435513	135436259	4
chr6	42042998	42043466	chr6	42515428	42516517	7
chr2	214116340	214117130	chr2	215452214	215452533	5
chr2	175613590	175614850	chr2	175854482	175855921	13
chr2	65491870	65494953	chr2	65799097	65801244	44
chr15	29987753	29988358	chr15	30032553	30033309	6
chr1	174063008	174063319	chr1	174231986	174232152	5
chr4	119902992	119903656	chr4	120235487	120235913	6
chr8	102339234	102339453	chr8	102642368	102643455	4
chr22	32807882	32808716	chr22	32869294	32869828	4
chr2	9954078	9954570	chr2	10169705	10169993	4
chr12	54089931	54090652	chr12	54137510	54138198	4
chr1	165686723	165687968	chr1	165896914	165897750	5
chr7	78235941	78236979	chr7	78553870	78554224	7
chr11	74991231	74991834	chr11	75243437	75244305	8
chr12	24165483	24165958	chr12	24931812	24932554	5
chr3	47563092	47563839	chr3	47706116	47706985	5
chr11	111221617	111222507	chr11	111293427	111294277	4
chr1	200250528	200251739	chr1	200457917	200458299	4
chr15	40659806	40660536	chr15	40674443	40675771	5
chr3	193498525	193500099	chr3	193855325	193856722	11
chr1	209750148	209750316	chr1	210162530	210163390	4
chr2	30431353	30431666	chr2	30449417	30449856	4
chr7	30549196	30549908	chr7	30601606	30602044	4
chr11	6440545	6440954	chr11	6464035	6464895	6
chr6	11585621	11586491	chr6	12893218	12895080	29
chr1	118076849	118078327	chr1	118299156	118302377	27
chr3	46524439	46524865	chr3	46599751	46600195	4
chr4	15733114	15733797	chr4	16002774	16003315	5
chr5	112266845	112267844	chr5	112299745	112300146	4
chr10	90445234	90449692	chr10	90569008	90570810	71
chr2	119637811	119639462	chr2	119884223	119884465	7
chr17	47938251	47939026	chr17	47957614	47958058	4
chr20	2329615	2330461	chr20	2435330	2435691	5
chr6	2104056	2105298	chr6	2196068	2196628	13
chr14	107072537	107076271	chr14	107147233	107148800	29
chr5	138586906	138587224	chr5	138677136	138677543	4
chr21	31416676	31417191	chr21	31565573	31567356	6
chrX	9319556	9321089	chrX	10087491	10087726	4
chr21	46993344	46994022	chr21	47016751	47016901	4
chr14	81737984	81738786	chr14	81919654	81919960	4
chr17	46686525	46687649	chr17	46695956	46696239	4
chr19	3224328	3225015	chr19	3275421	3275875	5
chr11	111241885	111242421	chr11	111293751	111294048	7
chr1	178500629	178502647	chr1	178510782	178512759	25
chr5	173447294	173448216	chr5	173743876	173745434	26
chr8	107717229	107717579	chr8	107777346	107777656	5
chr5	121855058	121855835	chr5	122335395	122335973	5
chr12	50360835	50361369	chr12	50471485	50472077	4
chr17	48894531	48895205	chr17	48922940	48923866	4
chr12	102694587	102695630	chr12	103162551	103163778	17
chr4	1693472	1699609	chr4	1727155	1732108	193
chr10	108555362	108555708	chr10	109574356	109575149	5
chr3	193497912	193498899	chr3	194124753	194125724	5
chr14	90403049	90407645	chr14	90699238	90703470	84
chr17	71425282	71426542	chr17	72170292	72171775	6
chr4	47838293	47840030	chr4	48088673	48089560	8
chr2	99453322	99454179	chr2	99795559	99796239	5
chr6	39329676	39331026	chr6	40275449	40276855	24
chr5	112379115	112379808	chr5	112666156	112666509	4
chr14	55679040	55681212	chr14	55896488	55900819	58
chr4	120991770	120992993	chr4	122017632	122018976	13
chr11	58925836	58927119	chr11	58975326	58975754	9
chr15	65480174	65483414	chr15	65676855	65678893	35
chr9	16191865	16193454	chr9	16601999	16603110	10
chr7	103213954	103214462	chr7	104558552	104559303	4
chr13	32841895	32842813	chr13	33154803	33155855	13
chrX	10087348	10087807	chrX	11550891	11551789	5
chr7	116228981	116229613	chr7	116448028	116448505	4
chr20	23976790	23977229	chr20	24898691	24899441	6
chr3	41492287	41492582	chr3	41922672	41923585	5
chr1	203000713	203000966	chr1	203185268	203185608	4
chr7	70293719	70295679	chr7	71199933	71201577	30
chr7	23301487	23302204	chr7	23584546	23584967	8
chr6	89991298	89992112	chr6	90080520	90082437	8
chrX	12964457	12965228	chrX	13064358	13065065	5
chr20	57225775	57226725	chr20	57425854	57426087	4
chr3	25689392	25690096	chr3	25884897	25885043	6
chr9	104210332	104212291	chr9	104291585	104293392	39
chr19	49769418	49771299	chr19	49946077	49947452	18
chr7	7142795	7143592	chr7	8335630	8336073	14
chr12	646851	648071	chr12	656188	657050	8
chr17	55016918	55017468	chr17	55038109	55038640	4
chr22	23034491	23036670	chr22	23283912	23285694	35
chrX	47052486	47053360	chrX	47171562	47172361	12
chr22	17651958	17652963	chr22	17738917	17739494	6
chr2	201770395	201770872	chr2	202047617	202048208	5
chr9	117101485	117101738	chr9	117250003	117250673	4
chr15	64718910	64720401	chr15	64945816	64947326	19
chr15	64237044	64237892	chr15	64338078	64339614	9
chr1	90308430	90310286	chr1	90452211	90453623	37
chr16	136478	138267	chr16	147008	147218	6
chr9	140071134	140072080	chr9	140129699	140130114	4
chr20	62417701	62417914	chr20	62689026	62689885	4
chr10	43700427	43701410	chr10	43751369	43751753	7
chr22	25597967	25598936	chr22	26173795	26174818	13
chr20	44977534	44980168	chr20	45039377	45040148	14
chr3	133206798	133207014	chr3	133293838	133294967	4
chr21	45197523	45198267	chr21	45359054	45359370	4
chr11	64554794	64555300	chr11	64614549	64616187	9
chr2	85527502	85527957	chr2	85779312	85779463	5
chr3	123361192	123361632	chr3	123369627	123370260	4
chr8	57530739	57531330	chr8	57837884	57838373	4
chr19	3327039	3327381	chr19	3451153	3452158	4
chr11	20149582	20151373	chr11	20630919	20632227	27
chr1	86844990	86847694	chr1	86972815	86974882	38
chr10	102192832	102195006	chr10	102630943	102633473	28
chr6	129992745	129994057	chr6	130072723	130073775	16
chr7	96733064	96734992	chr7	97463201	97466981	72
chr22	30651079	30656879	chr22	30681193	30684614	138
chr5	138861257	138862397	chr5	138893240	138894287	6
chr2	18930982	18931779	chr2	20062947	20064170	25
chr7	105681507	105684708	chr7	105805353	105807839	30
chr2	238766867	238768058	chr2	239015794	239016361	8
chr17	27905860	27908375	chr17	27943587	27946058	33
chr9	117424467	117425016	chr9	117777395	117778227	6
chr14	23950259	23953389	chr14	24028474	24029466	22
chr2	74710092	74710886	chr2	74771426	74773217	14
chr15	67180205	67181859	chr15	67195694	67196320	4
chr17	31115693	31116687	chr17	31204155	31204818	4
chr19	18313072	18314833	chr19	18360541	18363207	37
chr13	70139120	70142032	chr13	70430513	70431783	28
chr1	41096055	41096809	chr1	41314666	41316422	17
chr19	14168860	14170643	chr19	14182831	14184338	12
chr1	156450149	156451649	chr1	156465613	156467071	15
chr3	155867113	155870539	chr3	156225577	156229872	91
chr16	85148525	85149100	chr16	85330569	85331338	6
chrX	41581653	41582906	chrX	41593103	41593938	4
chr10	11558606	11559331	chr10	11647125	11648398	4
chr17	38267634	38270317	chr17	38347187	38348556	37
chr6	52281359	52282167	chr6	52360545	52361567	4
chr1	9161413	9162087	chr1	9256048	9256848	5
chr8	58134959	58137117	chr8	58254392	58258619	113
chr5	80720540	80723528	chr5	81461446	81462876	31
chr1	41981651	41982639	chr1	42277204	42278070	5
chr12	48135990	48136304	chr12	48150489	48151157	4
chr22	22510616	22512455	chr22	22521468	22523077	16
chr2	237261619	237262345	chr2	237421791	237422073	4
chr18	5878367	5881801	chr18	6480266	6483162	68
chr10	97453828	97454175	chr10	97504842	97505647	4
chr20	37354232	37354827	chr20	37554617	37555176	5
chr2	219160803	219162019	chr2	219260367	219260955	5
chr14	61573407	61574214	chr14	61719663	61719878	4
chr13	82114968	82115521	chr13	82531422	82532409	4
chr17	27229506	27230787	chr17	27276389	27277297	9
chr9	19173540	19175389	chr9	19457355	19458137	15
chr22	37252534	37252897	chr22	37337615	37338196	4
chr11	61564480	61565718	chr11	61664170	61666881	44
chr3	68942322	68943212	chr3	69021125	69022992	19
chr5	142393345	142394565	chr5	142783059	142784349	10
chr2	176991279	176993139	chr2	178011567	178014511	27
chr18	55626025	55627679	chr18	55788031	55789767	21
chr3	123047431	123048127	chr3	123273163	123275956	12
chr12	80805140	80806690	chr12	81340124	81340933	11
chr17	79917315	79917778	chr17	79972283	79973843	7
chr11	33829319	33830083	chr11	33992111	33993025	12
chr4	42283350	42284659	chr4	42400789	42402013	4
chr14	21225110	21229771	chr14	21321705	21327146	122
chr12	23008552	23010553	chr12	23206909	23208539	20
chr6	52077781	52078672	chr6	52128456	52129404	8
chr9	118355926	118356384	chr9	118928642	118929948	8
chr1	54325719	54328699	chr1	54413208	54416971	55
chr3	109450505	109451167	chr3	111056611	111057567	12
chr6	33557384	33558327	chr6	33639431	33640883	11
chr2	29518829	29519543	chr2	30063568	30064900	10
chr1	201458941	201459918	chr1	201481978	201482522	8
chr1	92926546	92927855	chr1	93063989	93066055	28
chr18	47083461	47087950	chr18	47384778	47385893	40
chr6	138028664	138029883	chr6	138065611	138066705	6
chr7	55347715	55348117	chr7	55432661	55434027	9
chr22	22509532	22514342	chr22	22548552	22551160	87
chr3	141088794	141089682	chr3	141159667	141160575	5
chr10	95111652	95113000	chr10	95271138	95272051	7
chr18	56916037	56916872	chr18	56975582	56976321	12
chr12	58236515	58237490	chr12	58298930	58299593	10
chr6	168735	169673	chr6	188565	189765	8
chr8	124936995	124937440	chr8	125452063	125452983	5
chr12	6725044	6729023	chr12	6805932	6807834	64
chr4	52699277	52700214	chr4	55099501	55099766	4
chr19	11047068	11048224	chr19	11146366	11147561	10
chr9	127307891	127310247	chr9	127473554	127474620	6
chr7	134316345	134319429	chr7	134383834	134387278	79
chr4	163566622	163568626	chr4	163959173	163959944	8
chr1	31656832	31657131	chr1	31867546	31867713	4
chr8	22831701	22832881	chr8	22870727	22871392	4
chr11	44130987	44132656	chr11	44558565	44561912	43
chr8	30524437	30524736	chr8	31040347	31041135	4
chr22	39164892	39165260	chr22	39517935	39518560	6
chr1	101822590	101823237	chr1	101901587	101902443	4
chr4	42569581	42572215	chr4	42751309	42753288	57
chr15	64183225	64183690	chr15	64302356	64303200	4
chr7	116767379	116768606	chr7	117025759	117026207	6
chr8	53882665	53883595	chr8	54720884	54721600	6
chr7	25019013	25020106	chr7	25132417	25134239	13
chr12	54645399	54645977	chr12	54717471	54718635	5
chr20	60585755	60587452	chr20	60731539	60732677	31
chr5	42422817	42423792	chr5	42583137	42583685	6
chr7	134966112	134966507	chr7	135245053	135245801	4
chr6	41286518	41287513	chr6	41300789	41301792	7
chr5	151522545	151523236	chr5	151894441	151895016	4
chr1	247553320	247554697	chr1	247570206	247574574	27
chr8	75278283	75278924	chr8	75424714	75425220	4
chr6	157735668	157736756	chr6	157755900	157757333	21
chr10	71892284	71893190	chr10	71904733	71906500	5
chr17	30810551	30810972	chr17	30984386	30985764	5
chr1	9187919	9188803	chr1	9256579	9256839	5
chr16	66987859	66988857	chr16	67051733	67051976	7
chr12	31003375	31004483	chr12	31142357	31143009	8
chr8	105305381	105306358	chr8	105337772	105338619	5
chr22	18941876	18942809	chr22	19464943	19465584	4
chr4	88954544	88955034	chr4	89438113	89439257	4
chr1	156553299	156554600	chr1	156569753	156570377	4
chr6	6677083	6678142	chr6	7275656	7277729	10
chr11	128472925	128474467	chr11	128700503	128702291	13
chr17	77041322	77041992	chr17	77076315	77077156	4
chr4	15807174	15810150	chr4	15884183	15885392	33
chr10	103593877	103594560	chr10	103832181	103832914	4
chr1	160696184	160696862	chr1	160922479	160922954	4
chr9	116071531	116071958	chr9	116417686	116418444	4
chr15	43668248	43668698	chr15	43806623	43807089	7
chr3	151185915	151186705	chr3	151554904	151557418	28
chr11	130296018	130309837	chr11	130727632	130737918	1629
chr14	22975670	22976331	chr14	23000830	23001525	4
chr2	97150778	97152598	chr2	97174977	97175921	8
chr5	137114296	137116038	chr5	137371215	137372139	16
chr1	211648935	211650499	chr1	211828259	211829372	17
chr3	184072193	184072865	chr3	184263770	184264529	4
chr18	71977286	71978535	chr18	71998559	71998922	6
chr7	104793129	104794122	chr7	105069935	105070859	11
chr13	29394361	29395016	chr13	30046478	30046909	4
chrX	130886206	130888752	chrX	130895835	130898276	64
chr8	36716143	36716847	chr8	37247239	37248135	4
chr6	3069115	3069514	chr6	3126460	3127005	4
chr15	56138382	56139059	chr15	56538148	56538709	9
chr14	103543862	103545586	chr14	103651337	103652284	22
chr11	7686339	7687419	chr11	7708569	7709963	15
chr11	34534001	34535243	chr11	35433804	35434292	7
chrX	64814875	64816628	chrX	65205051	65208502	74
chr13	30706183	30706964	chr13	30716115	30717001	4
chr2	75146435	75147602	chr2	75853447	75855655	26
chr5	34485690	34487337	chr5	35002984	35004348	18
chr8	53320269	53320654	chr8	53408792	53409299	6
chr1	21596069	21597370	chr1	21660688	21661968	8
chr2	223846648	223846986	chr2	223966496	223966771	4
chr5	55278552	55279906	chr5	55497050	55497322	6
chr12	64240893	64242358	chr12	64649697	64650414	6
chr8	81524941	81525879	chr8	82166181	82166396	4
chr2	179778172	179779606	chr2	179993913	179994862	11
chr15	22437338	22438124	chr15	22457994	22458779	4
chr11	26318105	26319441	chr11	27179187	27180931	19
chr1	109791686	109792876	chr1	110074987	110075615	4
chr11	1856652	1859945	chr11	2171651	2175335	100
chr10	6149549	6152986	chr10	6441695	6446325	79
chr3	22605565	22606312	chr3	22726613	22727564	10
chr4	155903545	155903792	chr4	156091631	156092035	4
chr2	64561375	64561717	chr2	64715104	64715959	5
chr4	124692688	124694932	chr4	125031479	125033653	45
chr7	35749210	35749441	chr7	35889085	35889456	4
chr11	72635718	72635987	chr11	73000153	73000682	5
chr8	125437586	125439295	chr8	125451974	125453063	14
chr6	15691550	15692667	chr6	15876206	15876839	6
chr2	44313884	44315486	chr2	45182474	45183600	10
chr6	13335383	13337658	chr6	13574690	13577048	48
chr3	30083857	30084211	chr3	31173658	31174190	5
chr16	30441271	30442343	chr16	30582524	30583412	4
chr4	186989063	186989569	chr4	187508083	187509166	13
chr5	121630428	121631426	chr5	121828184	121828785	8
chr12	102694450	102695372	chr12	103094596	103096841	29
chr3	161278006	161278903	chr3	161418759	161419872	10
chr10	86016262	86017306	chr10	86296758	86297456	5
chr2	118714047	118714264	chr2	118760802	118761338	7
chr7	42983174	42983881	chr7	43479166	43479648	4
chr18	20509952	20510972	chr18	20938577	20939075	8
chr16	23072102	23072478	chr16	23446879	23447632	5
chr13	111719695	111724837	chr13	111874754	111877384	68
chr5	93860350	93860935	chr5	93949346	93949897	6
chr3	161569706	161570208	chr3	164903127	164904657	16
chr5	169527456	169528063	chr5	169638188	169640317	8
chr4	38732467	38732897	chr4	38759231	38760401	5
chr4	40738195	40740122	chr4	40926091	40927771	26
chr3	99562157	99563158	chr3	99776931	99777612	5
chr21	46712476	46712996	chr21	47300020	47301040	4
chr20	5105286	5108534	chr20	5170463	5174567	138
chr8	28181742	28182680	chr8	28212917	28213550	5
chr16	21167971	21168310	chr16	21178307	21179353	4
chr15	51454961	51455727	chr15	51522054	51522398	7
chr13	20771399	20771913	chr13	21066872	21067550	6
chr8	65487607	65488043	chr8	66055324	66055919	5
chr12	111834688	111835403	chr12	111843054	111843523	8
chr1	198056034	198059861	chr1	198326800	198329234	64
chr7	92461978	92463610	chr7	92509445	92510089	7
chr16	46412720	46414646	chr16	46420828	46422960	29
chr6	134431636	134433138	chr6	135203490	135204237	13
chr22	44387952	44389173	chr22	44490404	44490847	4
chr1	208823824	208828491	chr1	209380025	209381978	55
chr19	12251280	12252388	chr19	12457309	12458533	6
chr11	110315971	110316842	chr11	111317421	111317748	4
chr1	22747018	22747306	chr1	23215332	23215931	4
chr9	107624034	107626520	chr9	107916422	107920874	57
chr19	4547077	4547996	chr19	4635591	4636989	10
chr22	50714401	50715341	chr22	50797597	50800353	11
chr16	19097624	19098873	chr16	19125743	19126330	6
chr8	124171162	124173905	chr8	124230058	124233640	74
chr4	177298493	177299592	chr4	177562225	177564863	35
chr12	122214028	122214337	chr12	122222254	122224370	6
chr7	37274247	37275042	chr7	37549637	37550665	20
chr22	38003159	38003543	chr22	38360934	38361446	4
chr19	34995494	34995902	chr19	35203537	35204525	4
chr11	65183078	65185777	chr11	65235900	65237309	46
chr10	112116211	112116993	chr10	112262202	112264077	7
chr1	160923580	160924309	chr1	161109660	161109877	4
chr16	4556468	4556756	chr16	4565439	4567132	6
chr15	41198596	41199163	chr15	41222382	41223427	6
chr7	2904698	2904991	chr7	3339022	3341113	7
chr3	118603060	118606088	chr3	119397898	119400686	31
chr7	82254215	82255101	chr7	82356281	82356997	6
chr13	77459339	77459788	chr13	77477760	77478222	4
chr1	204957599	204959737	chr1	205224879	205226094	53
chr8	139731167	139731605	chr8	139739701	139740140	4
chr14	20799011	20799984	chr14	21077516	21078544	7
chr3	46109253	46111389	chr3	46120240	46120978	12
chr8	81916112	81917572	chr8	82147229	82148079	5
chr5	151939851	151940571	chr5	153341913	153342592	4
chr3	943657	944318	chr3	3220712	3221579	6
chr5	107786822	107787354	chr5	108814895	108815367	7
chr18	21078665	21079681	chr18	21095459	21096271	7
chr6	137039400	137041172	chr6	137112172	137112788	7
chr8	25027520	25028688	chr8	25434838	25436013	8
chr1	226384612	226385923	chr1	226520766	226521967	10
chr3	10989099	10989925	chr3	11100591	11101394	4
chr14	61092205	61092356	chr14	61213226	61213649	4
chr17	60004615	60005785	chr17	60186857	60187330	9
chr2	7176978	7178849	chr2	7223281	7224564	30
chr12	49461906	49463930	chr12	49485994	49487292	9
chr12	49326967	49328484	chr12	49371567	49372295	10
chr3	97907013	97907672	chr3	98045558	98046765	4
chr7	114506863	114507603	chr7	114857467	114857702	4
chr5	145920549	145923736	chr5	146345254	146347653	67
chr2	188445357	188446874	chr2	190276456	190277422	5
chr19	42942535	42943782	chr19	43045848	43046971	7
chr3	101414648	101415241	chr3	101528115	101528280	4
chr2	54749834	54750462	chr2	54860674	54862064	4
chr1	36626549	36627302	chr1	36750827	36751355	4
chr7	151267456	151267738	chr7	151451121	151451518	6
chr3	107379246	107381089	chr3	107646070	107647012	9
chr1	167525418	167525539	chr1	167568996	167569944	4
chr1	45197054	45197395	chr1	45205278	45205546	4
chr1	11097522	11097914	chr1	11709833	11710737	4
chr5	126626901	126628833	chr5	126777795	126778675	10
chr16	11809900	11810661	chr16	11907649	11908300	5
chr3	54461907	54462585	chr3	55214841	55215564	6
chr19	10230473	10231273	chr19	10360727	10361089	9
chr20	3696957	3697166	chr20	3761875	3762307	4
chr19	46868602	46869470	chr19	46898919	46899248	5
chr1	42039285	42040572	chr1	42356624	42357741	9
chr6	134245164	134245727	chr6	134421117	134422247	7
chr12	122134448	122135912	chr12	122249000	122250259	13
chr9	114794493	114795132	chr9	114838679	114839732	4
chr6	106889127	106890518	chr6	107013233	107015051	8
chr17	10199108	10200205	chr17	10230768	10231138	5
chr6	126316281	126317915	chr6	127441992	127443620	20
chr19	36437728	36438874	chr19	36660307	36662042	25
chr7	108252943	108254592	chr7	111375434	111376885	23
chr1	19239646	19239861	chr1	19262423	19263464	4
chr2	190952631	190954993	chr2	191234650	191238170	99
chr15	90686247	90686978	chr15	90828859	90830400	28
chr22	32126252	32126775	chr22	32366181	32366768	4
chr15	74189583	74190976	chr15	74199945	74201131	20
chr9	16133315	16134214	chr9	17462027	17463167	6
chr10	111643688	111644333	chr10	111682332	111683315	4
chr14	107121597	107123075	chr14	107137593	107138676	5
chr9	133768823	133769330	chr9	133816495	133817010	7
chr2	64557764	64558268	chr2	65140475	65140872	4
chr5	79222964	79224107	chr5	79378657	79379574	6
chr10	134271524	134272588	chr10	134468148	134468851	6
chr17	40730565	40730690	chr17	41080829	41081559	4
chr2	201827843	201828567	chr2	202042037	202042578	8
chr1	226612178	226613453	chr1	226632092	226632939	10
chr1	55137638	55138640	chr1	55461834	55462398	6
chr20	48806711	48808882	chr20	48901846	48902495	7
chr19	34636446	34637104	chr19	35203646	35203972	5
chr12	11631002	11631463	chr12	11639563	11639844	4
chr6	30698531	30699149	chr6	30845007	30845836	4
chr17	74010300	74010914	chr17	74116202	74118588	11
chr1	196119766	196121606	chr1	196629721	196630388	6
chr19	14682290	14688925	chr19	14793906	14801198	182
chr3	112361570	112362217	chr3	112769953	112770480	6
chr9	34332337	34332751	chr9	34376591	34377429	6
chr11	79151488	79152213	chr11	79204778	79205418	4
chr4	99071447	99071881	chr4	100326131	100327125	5
chr11	10344417	10344871	chr11	10387535	10389008	11
chr14	94405604	94406420	chr14	94419381	94420066	6
chr3	194053559	194056142	chr3	194293976	194294877	17
chr12	56388728	56391153	chr12	56422359	56424300	56
chr1	99259761	99260651	chr1	99945790	99947811	16
chrX	32548405	32549508	chrX	32691058	32691676	11
chr22	38037916	38041362	chr22	38074950	38078254	78
chr8	104137236	104137671	chr8	104290890	104291936	4
chr9	33403484	33404111	chr9	33498075	33499453	4
chr6	147929	148797	chr6	187771	189456	11
chr22	19287031	19287973	chr22	19464562	19465851	13
chr5	149818649	149819552	chr5	149924450	149924685	5
chr16	19612128	19613318	chr16	19918842	19919211	5
chr9	7052082	7053413	chr9	7186114	7186760	13
chr20	7961421	7961670	chr20	8012616	8013059	4
chr5	137666741	137667887	chr5	137687797	137688566	11
chr1	55137529	55138320	chr1	55266152	55268285	16
chr3	141295257	141296827	chr3	141362287	141364145	27
chr13	47066825	47067488	chr13	47125555	47126631	8
chr2	46727314	46729006	chr2	46768625	46769527	9
chr2	224556765	224557375	chr2	225148595	225149961	8
chr8	72730768	72733735	chr8	73198809	73200640	56
chr2	20860112	20862742	chr2	21250312	21250948	19
chr4	100038661	100040597	chr4	100381599	100384743	52
chr17	46212421	46213104	chr17	46662540	46663652	4
chr12	111056565	111058530	chr12	111135030	111136932	41
chr1	162847737	162849533	chr1	163285215	163286247	22
chr10	60541530	60542458	chr10	60940896	60941757	14
chr16	68273563	68274240	chr16	68479270	68479626	5
chr5	177501687	177502439	chr5	177575079	177575798	6
chr6	13873684	13874537	chr6	14046233	14047045	8
chr19	13075779	13076362	chr19	13200239	13200965	4
chr17	7039617	7039823	chr17	7080687	7081049	5
chr2	202044698	202050852	chr2	202096051	202099043	118
chr6	41393002	41393641	chr6	41561678	41562272	5
chr1	248567482	248567604	chr1	249119662	249122162	10
chr9	71198072	71199693	chr9	71206659	71208748	7
chr3	41935525	41935884	chr3	42580754	42581835	12
chr10	23444625	23445181	chr10	23581574	23582343	4
chr4	54063268	54064298	chr4	55083406	55084424	7
chr1	32405413	32405602	chr1	32468785	32469479	4
chr14	93055494	93055941	chr14	93079310	93079824	5
chr17	41771787	41772735	chr17	41827135	41828684	6
chr11	60597821	60600510	chr11	60896465	60898833	73
chr7	304028	304549	chr7	912694	913432	8
chr6	143207952	143208493	chr6	143263824	143264355	4
chr17	69760613	69761121	chr17	70114842	70115185	5
chr14	100750571	100752150	chr14	100784432	100785083	10
chr7	120803864	120804364	chr7	121186130	121188004	7
chr14	106838308	106838806	chr14	106873190	106873888	5
chr6	138187827	138188334	chr6	138328009	138328503	4
chr5	10452355	10452993	chr5	10858885	10859619	5
chr11	124609954	124610986	chr11	124632431	124633625	5
chr20	49099561	49101701	chr20	49196582	49196913	8
chr3	181427028	181429459	chr3	182334987	182336804	19
chr12	262311	262661	chr12	329064	329931	5
chr3	108207685	108212969	chr3	108267709	108275305	219
chr14	24808409	24809855	chr14	24900987	24901238	7
chr19	1279759	1281144	chr19	1364061	1364846	10
chr12	54607399	54609242	chr12	54760385	54763396	66
chr8	22530442	22530983	chr8	22643047	22643495	4
chr5	169148540	169149121	chr5	169407215	169408041	5
chr4	596634	597772	chr4	668021	668275	4
chr1	16129724	16130100	chr1	16142091	16142388	5
chr7	93738729	93739317	chr7	94024679	94025328	4
chr9	37481756	37482751	chr9	38400770	38401065	4
chr1	38503346	38504201	chr1	38537517	38537864	11
chr19	55600029	55600371	chr19	55652412	55652867	4
chr11	82392574	82394036	chr11	82575296	82576193	10
chr5	77763561	77764184	chr5	78428812	78429650	6
chr1	90511605	90512554	chr1	91630685	91631187	5
chr7	83044162	83045160	chr7	83285196	83285654	5
chr20	30638938	30640952	chr20	30678933	30680122	14
chr19	6165786	6166576	chr19	6354023	6354798	6
chr2	46691597	46692082	chr2	47118936	47119676	4
chr8	22431920	22432144	chr8	22876421	22876974	4
chr6	55310265	55310686	chr6	55818342	55818684	4
chr14	96032074	96033543	chr14	96240416	96241533	22
chr14	24684768	24686150	chr14	24763959	24765166	11
chr12	53844975	53845795	chr12	54069839	54070210	4
chr2	164025752	164026682	chr2	165456356	165457814	27
chr9	37364327	37365210	chr9	37390273	37390991	9
chr18	43753152	43754016	chr18	43860236	43861476	13
chr3	168228646	168230640	chr3	168564438	168566043	33
chr6	36648364	36649062	chr6	36669126	36670142	4
chr21	34063175	34064431	chr21	34198964	34199146	4
chr7	49522015	49523032	chr7	49832196	49832798	4
chr6	26572420	26573301	chr6	26607673	26607928	4
chr7	16965739	16966076	chr7	17342452	17343556	4
chr22	36540871	36541913	chr22	36573296	36574666	10
chr20	54822446	54824622	chr20	55151569	55153378	15
chr19	11146548	11147023	chr19	11311669	11312249	4
chr4	128200842	128200997	chr4	130523381	130523433	4
chr3	128512274	128513370	chr3	128522279	128522958	5
chr17	9632430	9632824	chr17	10517905	10518392	4
chr19	36184509	36185509	chr19	36308367	36312150	39
chr20	17485346	17486714	chr20	17629571	17630395	9
chr5	168374167	168375833	chr5	169008525	169009053	9
chr19	46905514	46905715	chr19	46986147	46986784	4
chr7	140175339	140176375	chr7	140198044	140198495	4
chr10	124983642	124985100	chr10	125139550	125140839	9
chr5	107856566	107858652	chr5	108804026	108805273	20
chr6	134243488	134247339	chr6	134414022	134419815	215
chr14	23537052	23539166	chr14	23577621	23579628	53
chr21	35882208	35883144	chr21	35979338	35980288	5
chr3	194024424	194025542	chr3	194033543	194034366	5
chr22	18312803	18313722	chr22	18373765	18375006	7
chr11	89982564	89984117	chr11	90981111	90982892	25
chr8	215400	217202	chr8	1643551	1644273	11
chr3	178154409	178155184	chr3	178665248	178665981	7
chr14	102175097	102176257	chr14	102427452	102428031	4
chr5	10863691	10864229	chr5	12023797	12024071	5
chr16	85859031	85860274	chr16	85930951	85931563	7
chr19	34251647	34253238	chr19	34268965	34269456	4
chr17	32526765	32527644	chr17	33445836	33447910	24
chr12	62831926	62832576	chr12	63184708	63185581	5
chr11	88217828	88218752	chr11	88277009	88278168	10
chr12	123754857	123756878	chr12	123953072	123954026	20
chr9	89045491	89046749	chr9	89939334	89939842	5
chr7	27188880	27191272	chr7	27199987	27201309	31
chr1	223883408	223886989	chr1	223934501	223939501	187
chr12	8781323	8782951	chr12	8801212	8802028	9
chr8	17458564	17461660	chr8	17554448	17559057	134
chr8	86361614	86365687	chr8	87099732	87101507	79
chr8	38627438	38628460	chr8	38644333	38645781	9
chr21	36064951	36065989	chr21	36094807	36095599	5
chr7	134317842	134317972	chr7	134853815	134854151	4
chr10	65002844	65003328	chr10	65020718	65020935	4
chr19	17358706	17360200	chr19	17371738	17372142	6
chr7	27238353	27239136	chr7	28060025	28060290	5
chr1	114887052	114890956	chr1	115098156	115104374	171
chrX	113172298	113172514	chrX	113952166	113953039	4
chr5	130207321	130207616	chr5	130447141	130448586	7
chr1	54343818	54344682	chr1	54547070	54547857	7
chr6	161188190	161189492	chr6	161791712	161792220	7
chr5	172411312	172411843	chr5	172710523	172711560	7
chr13	40516969	40517326	chr13	40598672	40599494	6
chr14	99984188	99985162	chr14	100413064	100413995	12
chr13	61699349	61699988	chr13	61866727	61867664	5
chr7	134385799	134386892	chr7	134638888	134639389	5
chr4	140105029	140105771	chr4	140451376	140452345	13
chr1	120205802	120206991	chr1	120217855	120218756	10
chr11	119039230	119039419	chr11	119210557	119210866	4
chr6	150044528	150045651	chr6	150185650	150186692	12
chr12	55391991	55393009	chr12	55466747	55467264	5
chr3	184893667	184895544	chr3	185025826	185026279	12
chr14	75699373	75699715	chr14	75762274	75763046	4
chr2	170681169	170681806	chr2	170733263	170734310	18
chr3	148892524	148893251	chr3	148990758	148991190	5
chr15	64278666	64280082	chr15	64301962	64303365	14
chr15	50967367	50970031	chr15	51177529	51179078	56
chr7	111381790	111382215	chr7	112053981	112055641	17
chr3	130478759	130479346	chr3	130745270	130745664	4
chr9	134463762	134464760	chr9	134622556	134623089	5
chr20	6159190	6159440	chr20	7266307	7266924	4
chr13	109613648	109614433	chr13	110789755	110790361	7
chr2	43055979	43056390	chr2	43711385	43711780	8
chr18	13558134	13558577	chr18	14085751	14086773	5
chr17	42477657	42478419	chr17	42610347	42611323	5
chr5	150840891	150841675	chr5	150876455	150877420	6
chr16	67526658	67531042	chr16	67547193	67550010	121
chr10	63510599	63511267	chr10	63578842	63579301	5
chr1	150436441	150437125	chr1	150459521	150459902	4
chr3	49331787	49335508	chr3	49486295	49487983	35
chr4	17347750	17349283	chr4	17469669	17470665	10
chr13	44378586	44379030	chr13	44448541	44449084	5
chr18	20510185	20510355	chr18	20958688	20959045	4
chr18	20393522	20393985	chr18	20938716	20939673	7
chr3	139938570	139939149	chr3	140582491	140583359	4
chr2	168992381	168993700	chr2	169776913	169778064	24
chr7	44627615	44628104	chr7	44896031	44896883	7
chr2	85152519	85153503	chr2	85521440	85522685	5
chr15	64262957	64264187	chr15	64301671	64303320	9
chr3	137427371	137428521	chr3	137665063	137666815	27
chr5	157188587	157191450	chr5	157374596	157376923	41
chr19	48215788	48217199	chr19	48291827	48292493	24
chr2	30387976	30388725	chr2	30396712	30397364	4
chr16	56997902	56998950	chr16	57084889	57087138	8
chr8	22279882	22280457	chr8	22765581	22766882	7
chr3	138414063	138414603	chr3	138634265	138634955	5
chr12	58176431	58176859	chr12	58225188	58225817	7
chr19	51207155	51210265	chr19	51285420	51287318	40
chr5	66504877	66505337	chr5	67548173	67548881	4
chr14	100195328	100197983	chr14	100348895	100353778	83
chr10	24807837	24809828	chr10	24846127	24846903	9
chr14	102094846	102095037	chr14	102131693	102132128	6
chr5	72513195	72513939	chr5	72747047	72747364	4
chr11	119226386	119228307	chr11	119349064	119352501	17
chr2	9939737	9940634	chr2	10053797	10055645	9
chr14	74684302	74685751	chr14	74717979	74718731	24
chr20	9388672	9388965	chr20	9585566	9586482	5
chr14	67893091	67894435	chr14	67993209	67993798	23
chr9	134225439	134226005	chr9	134434902	134435897	7
chr7	25931542	25936317	chr7	26100024	26103840	195
chr1	33176819	33178196	chr1	33213861	33215258	8
chr19	17371556	17372038	chr19	17501734	17502366	6
chr1	23871255	23871549	chr1	23940659	23940936	4
chr12	50017261	50017921	chr12	50101189	50101756	6
chr15	41198417	41199396	chr15	41206797	41207686	6
chr1	21023290	21023981	chr1	21525184	21525945	5
chr3	145906255	145911308	chr3	146295226	146296192	31
chr15	44870541	44871878	chr15	45029598	45031234	20
chr2	132249981	132250725	chr2	132273569	132274366	4
chr3	63336798	63338045	chr3	63550403	63551197	8
chr20	9959084	9959383	chr20	10068789	10069647	4
chr18	27454513	27455419	chr18	27858921	27859405	5
chr11	44957909	44959132	chr11	45353694	45354535	15
chr11	123385427	123386407	chr11	123425646	123425914	7
chr4	112996212	112996732	chr4	113686506	113687878	8
chr13	33162336	33163145	chr13	33225036	33225803	4
chr1	17277965	17278924	chr1	17286587	17287743	13
chr6	84593374	84596819	chr6	84927700	84931999	134
chr1	46769735	46770878	chr1	46812686	46814050	9
chr10	90976810	90977624	chr10	91174260	91175368	8
chr10	63492706	63493546	chr10	63594457	63595149	7
chr1	92951264	92951889	chr1	93064130	93065265	7
chr8	38758963	38760013	chr8	38823149	38824341	10
chr6	44225276	44226549	chr6	44235651	44236133	5
chr6	107996372	107997030	chr6	108020415	108020806	5
chr1	157059837	157060178	chr1	157121699	157122905	7
chr19	34268893	34269723	chr19	34582382	34585253	17
chr5	58514227	58515098	chr5	58663718	58664242	6
chr17	2840837	2841543	chr17	2916387	2916725	4
chr1	41746890	41747679	chr1	41882821	41883074	4
chr3	185956348	185957356	chr3	186256629	186257328	4
chr10	88108372	88110237	chr10	88136142	88137471	14
chr9	23122431	23123416	chr9	23491774	23492413	9
chr6	31648394	31649463	chr6	31763072	31764054	8
chr15	49151445	49152061	chr15	49713892	49714499	5
chr16	83990135	83991496	chr16	84095733	84099829	60
chr3	53972718	53973131	chr3	54328239	54328440	6
chr14	77618453	77618930	chr14	77767159	77767749	6
chr11	30335880	30336678	chr11	30367775	30368058	4
chr11	82616008	82619483	chr11	82959709	82961843	71
chr19	6299275	6300439	chr19	6862544	6863839	6
chr5	81645414	81645947	chr5	82859963	82860152	4
chr1	228827622	228828877	chr1	229362953	229363605	14
chr5	37842287	37844046	chr5	38192791	38193789	6
chr9	123975240	123975772	chr9	124138508	124139115	13
chr6	81315084	81316254	chr6	82714629	82716743	16
chr16	3314528	3314886	chr16	3332242	3333314	4
chr6	36589734	36594558	chr6	36644709	36651641	188
chr14	55348153	55348809	chr14	55359849	55360187	4
chr3	72715421	72715743	chr3	72987800	72988390	4
chr19	13990898	13991760	chr19	14200271	14201141	11
chr3	10987066	10988158	chr3	11102161	11102875	6
chr9	1460068	1460660	chr9	1527449	1528286	10
chr10	116309188	116311604	chr10	116544547	116546561	36
chr22	41865139	41865825	chr22	41896296	41897478	4
chr20	1447424	1447813	chr20	1715181	1715517	4
chr13	77396929	77397454	chr13	77458765	77459862	8
chr19	9731585	9732003	chr19	9906829	9907289	5
chr13	75945099	75947540	chr13	76054725	76057157	48
chr21	30603938	30604833	chr21	30744802	30745922	5
chr1	160070690	160071559	chr1	160162128	160163651	7
chr9	126889192	126889849	chr9	127150718	127151767	4
chr14	106022831	106023408	chr14	106598254	106599004	6
chr6	86632768	86633374	chr6	87738840	87739809	6
chr12	96213471	96214518	chr12	96391517	96393027	10
chr11	19280788	19281905	chr11	19332678	19333340	12
chr10	28030835	28032390	chr10	28467378	28469045	37
chr22	46402060	46402573	chr22	46517380	46518579	7
chr7	110729959	110730683	chr7	111370580	111370988	8
chr14	94405616	94406203	chr14	94496672	94497367	4
chr19	14896992	14897643	chr19	14999328	14999888	9
chr11	65546729	65547540	chr11	65789773	65790336	5
chr17	21360195	21361475	chr17	21413708	21416819	46
chr7	105400693	105401110	chr7	105526793	105527455	5
chr6	31514437	31514984	chr6	31856652	31857498	5
chr5	132446473	132447589	chr5	133204611	133205292	9
chr9	139943061	139944551	chr9	139962257	139963211	11
chr3	152882555	152883366	chr3	153486473	153486955	7
chr16	27654162	27654861	chr16	28081973	28082648	6
chr5	32489706	32490386	chr5	32594720	32595696	5
chr12	97383326	97384533	chr12	97542819	97543153	5
chr17	28666585	28668675	chr17	29152822	29153316	17
chr2	180706260	180708472	chr2	180941681	180943392	35
chr3	130771355	130772561	chr3	131513446	131513977	10
chr11	58935604	58942773	chr11	58970378	58976814	229
chr2	219935442	219936960	chr2	220018606	220020218	8
chr1	26490731	26491407	chr1	26560038	26560512	6
chr17	43210349	43210875	chr17	43226356	43227257	7
chr15	65930763	65932338	chr15	66127574	66131075	24
chr16	66928522	66930146	chr16	66957820	66959896	21
chr15	93572091	93574892	chr15	94660061	94664122	129
chr8	110573598	110574768	chr8	110654725	110655374	7
chr1	60345050	60345614	chr1	60410477	60412017	7
chr19	36551463	36551785	chr19	36663155	36664300	6
chr15	89942130	89944186	chr15	89954276	89955704	28
chr4	7847416	7847962	chr4	7989177	7989415	5
chr6	624817	625615	chr6	1382137	1382839	7
chr13	76334216	76334891	chr13	76444093	76445392	4
chr12	42690256	42691020	chr12	42765711	42766363	7
chr17	40114908	40115654	chr17	40176507	40177486	10
chr3	134097168	134098025	chr3	134192559	134193098	5
chr6	35261168	35262474	chr6	35435030	35436456	12
chr22	50322997	50323832	chr22	50587358	50588617	11
chr8	104719151	104721025	chr8	105142264	105143116	16
chr4	38763430	38763581	chr4	38787187	38788371	4
chr4	160124222	160124564	chr4	160367618	160368063	6
chr5	81647491	81648092	chr5	82089740	82090237	4
chr8	8637211	8637747	chr8	8800185	8800513	5
chr11	95496998	95498132	chr11	96158767	96160520	10
chr8	38242531	38244735	chr8	38267763	38269408	12
chr15	48577970	48578457	chr15	48644632	48645500	8
chr3	185378080	185378534	chr3	185488052	185488839	4
chr2	3775394	3776072	chr2	6913035	6914185	7
chr2	238062630	238062987	chr2	238329745	238330521	5
chr12	12716692	12717724	chr12	12808558	12809252	11
chr1	20243879	20245412	chr1	20520391	20522462	66
chr3	181044299	181045650	chr3	182399976	182401703	20
chr4	140105080	140105748	chr4	140148881	140149214	6
chr1	183250369	183252125	chr1	183285917	183289673	76
chr15	38990487	38992257	chr15	39000104	39000775	10
chr21	43584587	43585123	chr21	43647888	43649291	5
chr2	119786087	119786466	chr2	120233911	120234182	5
chr22	43783922	43784859	chr22	44192468	44192858	5
chr2	178034791	178035893	chr2	178128128	178128730	4
chr7	101005118	101006275	chr7	101151017	101151350	4
chr10	118443538	118446084	chr10	118935347	118935818	11
chr18	29737130	29739274	chr18	30128326	30133971	146
chr12	112225672	112226468	chr12	112250634	112251824	5
chr15	81567460	81568100	chr15	82231537	82232145	7
chr8	81161400	81163628	chr8	81595084	81596133	30
chr1	158216084	158218935	chr1	158297417	158301920	70
chr18	3177231	3178338	chr18	3246766	3247359	4
chr6	29815622	29816106	chr6	30003185	30003503	4
chr17	41386363	41387490	chr17	41465681	41466992	8
chr2	201336065	201336486	chr2	201567913	201568461	4
chr4	7759386	7760410	chr4	7803705	7804146	4
chr13	111805118	111806620	chr13	111875693	111876184	11
chr22	32268007	32268529	chr22	32347536	32348570	4
chr6	13908877	13910249	chr6	14044427	14048639	39
chr6	135323309	135324301	chr6	135335369	135335741	5
chr4	104985753	104986602	chr4	105452415	105452963	5
chr14	94121511	94121662	chr14	94602950	94603646	4
chrX	135776914	135777297	chrX	135790425	135791440	7
chr5	133091199	133091975	chr5	133204768	133206153	5
chr4	144480035	144481217	chr4	144694526	144697033	10
chr2	38487552	38488186	chr2	38501565	38502048	4
chr2	13186387	13187907	chr2	15043704	15045782	21
chr1	198757670	198758305	chr1	199081744	199082599	6
chr12	27037582	27038626	chr12	27167057	27168073	8
chr2	232770287	232771588	chr2	232791043	232791614	6
chr20	30147315	30148287	chr20	30159671	30161665	9
chr11	130792774	130793600	chr11	131087143	131088307	9
chr17	43209977	43210845	chr17	43312544	43313301	5
chr16	20808603	20809697	chr16	21094895	21095462	4
chr2	37641484	37641912	chr2	38036197	38037761	11
chr15	74242222	74244118	chr15	74264550	74265636	7
chrX	100670431	100671021	chrX	101058178	101059390	9
chr7	5580992	5581337	chr7	5598639	5598772	4
chr1	17745259	17747653	chr1	17811704	17813105	37
chr6	24430488	24431675	chr6	24520610	24521754	7
chr4	15884090	15884587	chr4	15999399	16001423	7
chr17	25684871	25685971	chr17	25927978	25929554	5
chr5	14726800	14728752	chr5	14870407	14872897	35
chr5	67582149	67583086	chr5	67741987	67743125	4
chr6	148880801	148881375	chr6	149347746	149348611	6
chr7	37272908	37276564	chr7	37390845	37393436	71
chr1	183250519	183251277	chr1	183884978	183885571	6
chr17	55198621	55199828	chr17	55824461	55825779	6
chr1	15631251	15631742	chr1	15757578	15757864	6
chr2	64872259	64875222	chr2	65058243	65059689	33
chr19	6167287	6167662	chr19	6299287	6300367	4
chr4	67956157	67957361	chr4	68154285	68155035	4
chr12	32213240	32215257	chr12	32454933	32458481	23
chr3	107361473	107362325	chr3	107379037	107379613	5
chr10	45730089	45731478	chr10	47599777	47601762	9
chr9	34760371	34760897	chr9	34869278	34870059	8
chr2	172454987	172457072	chr2	172977720	172978645	11
chr17	4469805	4470407	chr17	4596338	4597144	4
chr4	6263852	6268486	chr4	6327397	6330874	93
chr11	126180564	126181202	chr11	126586133	126586629	4
chr9	71199014	71200198	chr9	71255439	71256345	6
chr20	23421632	23424349	chr20	23585046	23589334	103
chr10	5894549	5895183	chr10	5904393	5904861	5
chr12	10292582	10293214	chr12	10305860	10306662	6
chr12	108385990	108387504	chr12	108587593	108588027	9
chr10	75886271	75887274	chr10	76859140	76860178	8
chr11	1845833	1846989	chr11	2170932	2173635	15
chr10	76025373	76026001	chr10	76989710	76990739	6
chrX	9922355	9923101	chrX	10087495	10088282	5
chrX	11549832	11550322	chrX	11774523	11775835	5
chr17	30770871	30771766	chr17	31080488	31082887	12
chr4	48317683	48318334	chr4	48342799	48343447	5
chr7	101007030	101007560	chr7	101184398	101185249	4
chr15	42358832	42359221	chr15	42677763	42678346	5
chr14	33180269	33180889	chr14	33467631	33467882	5
chr5	172879517	172880210	chr5	172999208	173000689	6
chr8	30524106	30525274	chr8	30598631	30599684	8
chr11	71736226	71737639	chr11	72141549	72142328	12
chr4	94712655	94713921	chr4	95326827	95328202	9
chr3	184275903	184282567	chr3	184493149	184499591	320
chr10	31609946	31611892	chr10	31641879	31642935	9
chr12	9966053	9970100	chr12	10076822	10081761	107
chr6	138029116	138030068	chr6	138057463	138058666	5
chr17	10228451	10230042	chr17	10519936	10520592	5
chr10	97989265	97989729	chr10	98057416	98059270	6
chr19	4724582	4725330	chr19	4732734	4733481	6
chr14	62328555	62329631	chr14	62361116	62361652	4
chr2	133304743	133305057	chr2	133930553	133931321	4
chr8	126130639	126131789	chr8	126841061	126841479	13
chr13	71859774	71860193	chr13	72051893	72053083	6
chr12	49682191	49683081	chr12	49947102	49948407	7
chr1	84900547	84901247	chr1	85086219	85086916	6
chr7	93532011	93533639	chr7	94024134	94025724	17
chr17	25680683	25682337	chr17	25707934	25709035	26
chrX	99913942	99914680	chrX	100023404	100024177	5
chr7	141454807	141455655	chr7	141888317	141889389	6
chr1	99644422	99646701	chr1	100171473	100173793	38
chr1	6469230	6469985	chr1	6498115	6498596	7
chr3	114545687	114547080	chr3	115411594	115412403	12
chr6	144164181	144164875	chr6	144261314	144261857	5
chr17	73318004	73320161	chr17	73399309	73402608	48
chr20	61531653	61532206	chr20	61551396	61552879	6
chr13	96040789	96041525	chr13	96056065	96056866	4
chr21	27268166	27268300	chr21	27540898	27541535	4
chr3	111829795	111831276	chr3	112012253	112012613	8
chr17	42996458	42997962	chr17	43212302	43213147	19
chr11	58984127	58984817	chr11	59051968	59052455	4
chrX	133511159	133512345	chrX	133529978	133530861	19
chr4	175684486	175686111	chr4	176457618	176458721	25
chr10	86605320	86605688	chr10	87002034	87002790	4
chr3	32414822	32419380	chr3	32508503	32512532	132
chr1	210580086	210581697	chr1	211122537	211123648	11
chr8	142094490	142095364	chr8	142356970	142357575	9
chr6	149805595	149806490	chr6	149815206	149816342	7
chr1	24524716	24526869	chr1	24853441	24854050	21
chr12	49330260	49330599	chr12	49381640	49382125	4
chr17	5126510	5127212	chr17	5140337	5141031	5
chr10	86542721	86543921	chr10	88136912	88137511	6
chr1	117396503	117398634	chr1	117597739	117599078	16
chr19	28464663	28465237	chr19	28817526	28817753	4
chr16	46990775	46992116	chr16	47052114	47052496	4
chr2	148747444	148747879	chr2	149269781	149270331	5
chr2	45870945	45871665	chr2	46220474	46220981	4
chr7	86941082	86942057	chr7	87253876	87254251	8
chr3	122177795	122178958	chr3	122397927	122398841	19
chr1	223884255	223884527	chr1	224238328	224238924	4
chr1	224520378	224521433	chr1	224644888	224645587	7
chr18	57503925	57505719	chr18	57661507	57662906	16
chr14	23545500	23546706	chr14	23578462	23578922	11
chr12	65702267	65702967	chr12	66501085	66501464	4
chr7	134966118	134966937	chr7	135693953	135694632	6
chr4	122821222	122821805	chr4	123523577	123524154	5
chr19	1546159	1546510	chr19	1788728	1789091	4
chr2	171253392	171253882	chr2	171664904	171666185	4
chr8	22144293	22145392	chr8	22419287	22420297	11
chr2	215825402	215825857	chr2	215867047	215868383	16
chr12	91622862	91623634	chr12	91720235	91720683	4
chr6	112658425	112658644	chr6	112764877	112765034	4
chr11	76262303	76262989	chr11	76391790	76393416	9
chr10	91020223	91020580	chr10	91132666	91133824	5
chr18	13873827	13876644	chr18	14085933	14087242	26
chr1	156658899	156659472	chr1	156672611	156673448	6
chr1	156109570	156112010	chr1	156288519	156290605	27
chr19	10041101	10041837	chr19	10136076	10136393	4
chr17	42280951	42281418	chr17	42295338	42296016	7
chr3	32549250	32550082	chr3	32630918	32631293	4
chr15	93633019	93633284	chr15	94663026	94663467	4
chr20	14317580	14318754	chr20	15634218	15635065	8
chr14	55556245	55556936	chr14	55712357	55712698	5
chr16	75267821	75268678	chr16	75413870	75414720	6
chr12	118873704	118874272	chr12	119291507	119291769	4
chr9	81216870	81217279	chr9	81475739	81476431	8
chr12	104594518	104597644	chr12	104750621	104753621	116
chr5	115174584	115175470	chr5	115403564	115404643	11
chr2	17010453	17011580	chr2	17081755	17081956	4
chr7	36721133	36722196	chr7	37238239	37238945	4
chr1	3369678	3370002	chr1	3531853	3532741	5
chr3	52254144	52255291	chr3	52312502	52313755	7
chr19	10491228	10492012	chr19	10499563	10500678	4
chr1	220164184	220164655	chr1	220363116	220363923	5
chr1	2345522	2347578	chr1	3339569	3341685	28
chr10	93847374	93848344	chr10	94190077	94190955	4
chr20	37359906	37360544	chr20	37676609	37677109	5
chr10	50719931	50720581	chr10	50801116	50801995	4
chr16	67528011	67528290	chr16	67541845	67542920	5
chr22	17564978	17566375	chr22	17652325	17653688	6
chr11	22355280	22356451	chr11	22751313	22752484	19
chrX	78142133	78142473	chrX	78337026	78337784	5
chr21	16854759	16856197	chr21	16964345	16964912	9
chr9	123746978	123748445	chr9	124162441	124163174	7
chr10	126736505	126738095	chr10	127030901	127032512	39
chr14	21457397	21457881	chr14	21482926	21483283	4
chr11	66849022	66849392	chr11	66866958	66867996	4
chr7	26416511	26417304	chr7	26705555	26706136	4
chr5	72813652	72820132	chr5	72830416	72834966	189
chr20	58632221	58632848	chr20	58786295	58787102	6
chr10	13829236	13830014	chr10	14227290	14228147	6
chr1	117267128	117268545	chr1	117476564	117477919	14
chr1	66912168	66913293	chr1	66969577	66969838	8
chr19	45305240	45306535	chr19	45347639	45348378	9
chr4	148977819	148978547	chr4	149073810	149074325	4
chr14	71284424	71284925	chr14	71339093	71340474	6
chr14	105556863	105557174	chr14	105667774	105668704	7
chr17	1961060	1963062	chr17	2185199	2185950	13
chr17	1956328	1958188	chr17	2118621	2119514	8
chrX	109409825	109412453	chrX	109650683	109652252	16
chr6	149349981	149350459	chr6	149510964	149511958	6
chr8	99717738	99718622	chr8	99852969	99853603	9
chr8	27062573	27062825	chr8	27459126	27460383	4
chr5	173056496	173057507	chr5	173399288	173400672	10
chr3	69358867	69359523	chr3	69474491	69475066	7
chr1	246852274	246853473	chr1	246861832	246862985	31
chr12	6960330	6960762	chr12	6978746	6979051	4
chr7	106300565	106301278	chr7	106391423	106392653	4
chr5	80721119	80721946	chr5	81131004	81133244	5
chr5	151041062	151042134	chr5	151098617	151099354	5
chr5	145936073	145937213	chr5	146345579	146345923	5
chr3	169581281	169582061	chr3	169737605	169738166	4
chr21	44270898	44271199	chr21	44531089	44531331	4
chr8	27373075	27373633	chr8	27448779	27450515	7
chr14	25147412	25148479	chr14	25159422	25160128	8
chr10	64353199	64355540	chr10	64842406	64845510	58
chr10	82204350	82204722	chr10	82213379	82213830	5
chr1	155016896	155018122	chr1	155063813	155064495	5
chr12	104270884	104272196	chr12	104451506	104451877	6
chr5	50258658	50259237	chr5	51948689	51949500	4
chr3	50226345	50228178	chr3	50263270	50264177	13
chr17	65797996	65798266	chr17	66007006	66007574	4
chr12	105713131	105715623	chr12	105776285	105777703	33
chr10	94350008	94351042	chr10	94639974	94640526	11
chr1	112933459	112934217	chr1	113247348	113248524	5
chr11	66079311	66080333	chr11	66175489	66176551	12
chr3	19254969	19255930	chr3	19908122	19909029	11
chr11	85751291	85754488	chr11	85903426	85905757	89
chr1	242618050	242619160	chr1	243488061	243489413	10
chr11	60110563	60111429	chr11	60130925	60131259	6
chr2	36579224	36579449	chr2	36899127	36899815	6
chr19	3544874	3545646	chr19	3665959	3666449	4
chr18	5867969	5868598	chr18	6884004	6885051	4
chr4	81991844	81992453	chr4	82181714	82181923	4
chr7	6048431	6049006	chr7	6144282	6144653	4
chr3	62651060	62652281	chr3	63177715	63179907	24
chr4	52697020	52697609	chr4	52929757	52930194	4
chr6	75648856	75649636	chr6	75920606	75921919	5
chr1	156417138	156418034	chr1	156579076	156579213	4
chr1	9674653	9676472	chr1	9686240	9687619	15
chr6	76603131	76603836	chr6	76644595	76645059	5
chr4	57335647	57336565	chr4	57410720	57411319	5
chr5	56797630	56798554	chr5	57758370	57758911	4
chr8	22480443	22481189	chr8	22530178	22530898	9
chr16	78536995	78538510	chr16	79635761	79636590	11
chr4	75053909	75058767	chr4	75176633	75179867	193
chr2	203453319	203453807	chr2	203500315	203500834	5
chr12	85469631	85471490	chr12	85841585	85842934	13
chr13	49167650	49173043	chr13	49340451	49345626	284
chr2	213012756	213012974	chr2	213429513	213431191	7
chr18	61558227	61559436	chr18	61661103	61662448	11
chr4	107971562	107971972	chr4	108103672	108105131	13
chr2	201981971	201985085	chr2	202021753	202024033	51
chr14	21233207	21234260	chr14	21323864	21324186	4
chr1	178511498	178512802	chr1	178693996	178696217	16
chr19	51208659	51209426	chr19	51424891	51426095	20
chr14	103543635	103546321	chr14	103757743	103759727	52
chr5	81402934	81404385	chr5	81460753	81462090	16
chr11	9114796	9115430	chr11	9158915	9159574	6
chr3	134198328	134198665	chr3	134211186	134211608	5
chr11	82025203	82026614	chr11	82406567	82407697	10
chr1	40384966	40385836	chr1	40495213	40496504	10
chr19	35555937	35560987	chr19	35580226	35582738	119
chr8	66746737	66748921	chr8	66948001	66950152	20
chr2	33898945	33899361	chr2	34321651	34322365	6
chr15	77262667	77263550	chr15	77316278	77317289	4
chr16	82490211	82490611	chr16	83248712	83249786	5
chr15	43028509	43031301	chr15	43218625	43219644	11
chr3	4763745	4765429	chr3	5017861	5019207	14
chr12	47465210	47465488	chr12	47701123	47701925	5
chr14	71131948	71132537	chr14	71180273	71181042	6
chr3	42296576	42297467	chr3	42484971	42485803	9
chr6	30698472	30699080	chr6	30789653	30790305	4
chr7	28338226	28338926	chr7	28893252	28894566	8
chr19	3663463	3668510	chr19	3698285	3701831	205
chr3	66988752	66989589	chr3	67163149	67164364	5
chr20	30047156	30050005	chr20	30199668	30201633	25
chr8	107151417	107152091	chr8	107205152	107206162	7
chr12	52397801	52398635	chr12	52419227	52420213	11
chr6	10510747	10511170	chr6	10530088	10532150	6
chr6	105533436	105537549	chr6	105869437	105873748	131
chr10	97778841	97779608	chr10	98053031	98053378	4
chr13	96672136	96672706	chr13	97468081	97468956	5
chr4	119692368	119695920	chr4	119809454	119812682	77
chr1	9687046	9687556	chr1	9758916	9760045	6
chr2	40140592	40141052	chr2	40986517	40987736	11
chr11	33988904	33989911	chr11	34009503	34009830	4
chr1	46911624	46913301	chr1	47013630	47014127	17
chr15	45722327	45722721	chr15	45814324	45814668	4
chr15	57852125	57852338	chr15	57904013	57904650	4
chr5	140776873	140777713	chr5	140937311	140938184	15
chr4	82326984	82327624	chr4	82359653	82360168	4
chr2	27067860	27070480	chr2	27144061	27147073	65
chr17	41471060	41471744	chr17	41654005	41654496	5
chr8	40339432	40339771	chr8	40850620	40851688	5
chr7	47892212	47892753	chr7	48008599	48009305	9
chr22	32372825	32374173	chr22	32869190	32870702	18
chr11	102158609	102158977	chr11	102197169	102198239	5
chr11	72852569	72853540	chr11	72884785	72885870	4
chr15	57851986	57853971	chr15	57933172	57934028	14
chr13	47067115	47067544	chr13	47325903	47326388	6
chr12	14780237	14781709	chr12	14869854	14870239	5
chrX	70190606	70190884	chrX	70872206	70873037	4
chr16	50580840	50582261	chr16	50781193	50782490	9
chr17	34981858	34983370	chr17	35062495	35063415	7
chr3	112854839	112855979	chr3	112996240	112997766	9
chr15	45471197	45471552	chr15	45497193	45497893	5
chr2	219032794	219034705	chr2	219121763	219123173	22
chr4	15733280	15734908	chr4	15957902	15958069	5
chr10	120965425	120967430	chr10	121065512	121066626	20
chr18	11309304	11311707	chr18	11516925	11521300	63
chr12	53365249	53366741	chr12	53373980	53374962	9
chr7	30722217	30722429	chr7	30780100	30780471	4
chr12	57151142	57152054	chr12	57576250	57577161	5
chr1	162582100	162584802	chr1	162817571	162818199	19
chr15	64501479	64502524	chr15	64673422	64674421	5
chr7	105816239	105821185	chr7	106100542	106106315	210
chr16	50360985	50361716	chr16	50678625	50679306	7
chr3	64519217	64519848	chr3	65735772	65737533	18
chr6	97945391	97945908	chr6	98488143	98488542	4
chr3	134026762	134028536	chr3	134096875	134098084	15
chr1	181007434	181008450	chr1	181134407	181136878	38
chr15	56081449	56082035	chr15	56537929	56538686	5
chr17	67354732	67355689	chr17	67518941	67520006	17
chr17	65361660	65363018	chr17	65685601	65686085	5
chr1	160078510	160079061	chr1	160132681	160133651	6
chr21	32471814	32472098	chr21	32976745	32977225	5
chr15	74345793	74346611	chr15	74595083	74596139	5
chr9	5073131	5074305	chr9	5424634	5425990	10
chr1	168311650	168313066	chr1	168334742	168335704	24
chr9	134224847	134227123	chr9	134352431	134354907	27
chr8	87056146	87057247	chr8	87100046	87101391	25
chr3	172553768	172554345	chr3	172993568	172993915	4
chr18	71869168	71870317	chr18	72009525	72010075	6
chr11	87063817	87064025	chr11	87134850	87135722	5
chr2	110273861	110274292	chr2	110303358	110304523	8
chr12	103052925	103054371	chr12	103163182	103163753	4
chr8	75278100	75278842	chr8	75557707	75558205	11
chr16	48151039	48152297	chr16	48189905	48191142	19
chr10	54068021	54068615	chr10	54488881	54489915	7
chr6	49489774	49491409	chr6	49499544	49500351	8
chr11	58053851	58054126	chr11	58291946	58292965	4
chr12	74415620	74416077	chr12	74806533	74806730	4
chr4	79528665	79529722	chr4	79785560	79785957	7
chr12	108383307	108384852	chr12	108850841	108852404	20
chr15	89901539	89902229	chr15	89923071	89923490	4
chr12	124832655	124832944	chr12	124884068	124884825	4
chr5	151885044	151885374	chr5	153344553	153344865	4
chr11	5621174	5622172	chr11	5912100	5912783	7
chr8	140225164	140226349	chr8	140642555	140643979	10
chr9	33374759	33375121	chr9	33517325	33517729	5
chr16	57682422	57684204	chr16	57768727	57771854	27
chr9	102061034	102062000	chr9	102569512	102569842	4
chr15	32954553	32955229	chr15	33136237	33136713	9
chrX	109403800	109403972	chrX	109646369	109646844	4
chr12	109784279	109785939	chr12	109823264	109824084	19
chr4	18689679	18691775	chr4	20686523	20687341	12
chr6	3279378	3280414	chr6	3742505	3743483	11
chr9	132496941	132497730	chr9	132546124	132546936	8
chr17	21219173	21220321	chr17	21277540	21278392	9
chr4	155471426	155476804	chr4	155537680	155545913	282
chr5	172140132	172141091	chr5	172758782	172759389	5
chr16	761804	762078	chr16	831889	832688	4
chr6	29705633	29706111	chr6	29715812	29717319	7
chr5	140796780	140797719	chr5	140947019	140947503	9
chr10	103060601	103062483	chr10	103201747	103204479	40
chr17	40374075	40375306	chr17	40557988	40558435	17
chr21	34733290	34734859	chr21	34807129	34807618	7
chr4	74439683	74440594	chr4	74730307	74731101	4
chr5	149509314	149510017	chr5	149555117	149555532	10
chr9	117167066	117168121	chr9	117249824	117250289	13
chr10	103599902	103601121	chr10	103828147	103828456	4
chr11	76630223	76632292	chr11	76799946	76803306	51
chr1	212243781	212244836	chr1	212488708	212490332	9
chr2	188445574	188446930	chr2	189234081	189234560	11
chr6	34163795	34164787	chr6	34211765	34212639	7
chr19	45999831	46000859	chr19	46061773	46062507	6
chr5	172405398	172407692	chr5	172629521	172632143	66
chr8	65311299	65312053	chr8	65369899	65370628	5
chr2	85152806	85153928	chr2	85441564	85443110	12
chr20	4089211	4089903	chr20	4499670	4500430	4
chr2	161920086	161921052	chr2	162129709	162130439	12
chr10	50183823	50185410	chr10	50372164	50373221	12
chr1	175121237	175121816	chr1	175284059	175285075	10
chr6	130368647	130369079	chr6	130643836	130644252	4
chr19	36000032	36002926	chr19	36081798	36084495	48
chr10	27734723	27735427	chr10	28468082	28469866	11
chr17	43310806	43313780	chr17	43462275	43463609	38
chr3	150945547	150946239	chr3	150994889	150995440	4
chr3	69210693	69211351	chr3	69474236	69476558	27
chr11	60542502	60543356	chr11	60654999	60656001	19
chr11	123941973	123942440	chr11	124068178	124069213	6
chr21	35762358	35764080	chr21	35975218	35976010	15
chr5	114645556	114645849	chr5	114914530	114915692	4
chr17	76014908	76015851	chr17	76129547	76132172	12
chr3	137787431	137787983	chr3	138135922	138137244	4
chr17	46187551	46190582	chr17	46207024	46209075	28
chr1	42612175	42612912	chr1	42641127	42643195	10
chr4	164477269	164478001	chr4	164933838	164934245	4
chr2	223179915	223180443	chr2	223478274	223479051	8
chrX	63313556	63314491	chrX	64671613	64672295	5
chr1	45820912	45821822	chr1	45958811	45959075	4
chr6	138909799	138911223	chr6	139013062	139014675	14
chr17	42160957	42161571	chr17	42188658	42189098	4
chr7	23584861	23588010	chr7	23609568	23611193	59
chr14	107254539	107255239	chr14	107283828	107284450	4
chr1	26431580	26431896	chr1	26474372	26475638	8
chr6	10478321	10481552	chr6	10799610	10804177	143
chr13	50253357	50253707	chr13	50365192	50365599	4
chr1	226821627	226822017	chr1	227625381	227625753	4
chr3	140950241	140952443	chr3	140996972	140999861	45
chr6	109155662	109157415	chr6	109394170	109395172	18
chr1	116681376	116682018	chr1	116919748	116920395	4
chr12	20616745	20617338	chr12	20951121	20951800	4
chr20	48211068	48211905	chr20	48225726	48226455	4
chr7	142491047	142492259	chr7	142563741	142564677	8
chr4	176430414	176430901	chr4	176457947	176458602	7
chr19	47359422	47359717	chr19	47532941	47533801	4
chr1	2144230	2144901	chr1	2312590	2313432	5
chr5	125570362	125570926	chr5	125874592	125875215	6
chr4	79565942	79566554	chr4	79700467	79700813	4
chr14	68973044	68973499	chr14	69255026	69256132	4
chr8	124936221	124938206	chr8	125436669	125439064	40
chr12	54697792	54698614	chr12	54773102	54773844	4
chr8	86211469	86212911	chr8	86362994	86364418	9
chr9	112944675	112946525	chr9	112978020	112982446	57
chr12	65195070	65196332	chr12	65493115	65494362	7
chr13	20756569	20757197	chr13	21069229	21070043	4
chr11	66459063	66464874	chr11	66597471	66605695	347
chr10	94603878	94604809	chr10	94639887	94640925	9
chr8	74585204	74585975	chr8	75002518	75002876	4
chr11	124631612	124634950	chr11	124706305	124708171	33
chrX	117593519	117594425	chrX	117733797	117734593	4
chr16	78736574	78737999	chr16	78804416	78804937	5
chr1	41778624	41779600	chr1	41787512	41789142	9
chr6	38940727	38941500	chr6	39276362	39278174	22
chr11	130894874	130895303	chr11	131381666	131382165	7
chr18	12271753	12272687	chr18	12327845	12328296	5
chr8	42031504	42032884	chr8	42176855	42177755	5
chr17	70555825	70556911	chr17	71706105	71706558	4
chr11	61661597	61670314	chr11	61846115	61851971	291
chr2	10263489	10267625	chr2	10573538	10576452	107
chr9	28773439	28775161	chr9	29691742	29692585	12
chr15	22440491	22441450	chr15	22451256	22451993	4
chr15	85498643	85499163	chr15	85585096	85586177	5
chr7	6555919	6556558	chr7	6598476	6599699	15
chr12	125382872	125383718	chr12	125391255	125391905	12
chr3	11102585	11103173	chr3	11278268	11278590	4
chr15	60209783	60210200	chr15	60616473	60617381	6
chr11	67339849	67340653	chr11	67350820	67351323	4
chr1	12061598	12063319	chr1	12090914	12092206	15
chr17	67354203	67355070	chr17	67521195	67522440	6
chr4	54572215	54573131	chr4	55098601	55101341	20
chr3	8366050	8366891	chr3	8649371	8649670	4
chr1	155045607	155046342	chr1	155057233	155057445	4
chr7	28612786	28613534	chr7	28662640	28663311	4
chrX	8938736	8939634	chrX	9281333	9281562	5
chr17	13369	13710	chr17	235189	236050	4
chr12	94160862	94161658	chr12	94370909	94371594	4
chr3	190101827	190102544	chr3	190160491	190161339	7
chr3	51702509	51704387	chr3	51715647	51716879	17
chr19	40255191	40257549	chr19	40332966	40333468	17
chr1	30265815	30266599	chr1	30558790	30559188	7
chr2	54748203	54750314	chr2	55064855	55066822	17
chr1	157346790	157347714	chr1	157539383	157539658	5
chr19	38724468	38725151	chr19	38733783	38735415	12
chr10	111895222	111900877	chr10	112036485	112042003	258
chr9	127615048	127616318	chr9	128136923	128137617	12
chr9	16192139	16193340	chr9	17460926	17461583	4
chr3	187455828	187460805	chr3	188670194	188677185	359
chr7	148762224	148763290	chr7	148787084	148788818	16
chrX	13271217	13271743	chrX	13505510	13506590	4
chr3	150245540	150247511	chr3	150438423	150440014	21
chrX	133511624	133512036	chrX	133595301	133596300	4
chr17	56664719	56665465	chr17	56696040	56696777	4
chr19	36207549	36208437	chr19	36234971	36236233	5
chr1	244462854	244464002	chr1	244482629	244484569	8
chr14	77381161	77381771	chr14	77413469	77414160	4
chr8	33101693	33102732	chr8	33278689	33279218	4
chr1	57297758	57298259	chr1	60412731	60413700	5
chr7	103871399	103874065	chr7	103907590	103909486	30
chr15	89959188	89959828	chr15	90099859	90100230	7
chr17	18151541	18152079	chr17	18224402	18225061	11
chr9	4604603	4605569	chr9	4762183	4762998	6
chr15	99202541	99202777	chr15	99619516	99620941	5
chr18	51645660	51646175	chr18	51654081	51654913	7
chr2	37850402	37852031	chr2	38059282	38060062	6
chr6	151996865	151997557	chr6	152676493	152678328	11
chr11	73003877	73010522	chr11	73044881	73048096	191
chr5	105603593	105606260	chr5	106034243	106035946	18
chr17	40268911	40269726	chr17	40335570	40336715	5
chr1	165098870	165099781	chr1	165112468	165113005	7
chr19	11669293	11672943	chr19	11694612	11701376	209
chr6	88541591	88542218	chr6	88875354	88876177	5
chr17	42218765	42219893	chr17	42244744	42246213	18
chr20	62338039	62338892	chr20	62427134	62428195	12
chr6	16513166	16515006	chr6	16761662	16763556	20
chr2	97219317	97220297	chr2	97625988	97626368	4
chr2	68067646	68067872	chr2	68258480	68259294	5
chr19	50964419	50965263	chr19	51286912	51287235	4
chr17	62106400	62106697	chr17	62140748	62141468	5
chr10	116229595	116233916	chr10	116306833	116311947	143
chr4	41698505	41699445	chr4	41890174	41890680	4
chr2	102918021	102920900	chr2	103059215	103061344	43
chr1	159026002	159026869	chr1	159058346	159059302	6
chr5	158758412	158759456	chr5	159414269	159414614	5
chr9	122318245	122318637	chr9	123239571	123240336	11
chr4	170730916	170731731	chr4	170928803	170930048	9
chr5	107816867	107817453	chr5	108814477	108815240	9
chr11	189495	190692	chr11	447713	452352	52
chr19	4354159	4354733	chr19	4400188	4400860	4
chr19	2963964	2965619	chr19	3163227	3163541	5
chr19	54873426	54874729	chr19	54902460	54902854	4
chr17	55970109	55970951	chr17	55983171	55983462	4
chr2	85097198	85097929	chr2	85108875	85109822	9
chr1	67810645	67811717	chr1	67966199	67966750	7
chr12	111460325	111464288	chr12	111750595	111753084	75
chr1	110954770	110955680	chr1	111157549	111158832	9
chr15	99949400	99950416	chr15	100295681	100296361	4
chr10	49759949	49760487	chr10	49778051	49779649	7
chr19	7717055	7718165	chr19	7742883	7743100	5
chr22	30123284	30123798	chr22	30482492	30483801	4
chr15	73925943	73930796	chr15	73990524	73994667	157
chr4	143804481	143804918	chr4	144403992	144404275	4
chr3	133929893	133932226	chr3	133942497	133944627	30
chr14	102529239	102530479	chr14	102780439	102780982	10
chr6	70929494	70932622	chr6	71077930	71081611	78
chr17	4323394	4324193	chr17	4442561	4443819	6
chrX	40653131	40654223	chrX	40973669	40974697	7
chr3	159705909	159707066	chr3	159721112	159722566	20
chr5	42908747	42913389	chr5	43105223	43106549	80
chr16	25066634	25068545	chr16	25234665	25237246	47
chrX	40403296	40403951	chrX	41112245	41113184	7
chr6	36308203	36310865	chr6	36327231	36329466	55
chr19	8476280	8479196	chr19	8643482	8646243	36
chr12	56518134	56523583	chr12	56581332	56584665	111
chr17	44270677	44271930	chr17	44343555	44345176	8
chr1	167569315	167569710	chr1	167646183	167646989	4
chr16	85148483	85149143	chr16	85349937	85350343	7
chr1	120204372	120205163	chr1	120218090	120218485	4
chr3	33172461	33173366	chr3	33182534	33183084	4
chr16	88803817	88804214	chr16	88814411	88815673	7
chr2	190888687	190889619	chr2	190934550	190935222	5
chr7	115776963	115780597	chr7	115874456	115878441	84
chr9	101993695	101994778	chr9	102027471	102030013	20
chr8	144868880	144869314	chr8	144976702	144976923	4
chr2	128113048	128113522	chr2	128172538	128174563	17
chr17	33814269	33815594	chr17	33860027	33860661	4
chr16	2066334	2067650	chr16	2189995	2190621	5
chr3	16095773	16096838	chr3	16219501	16220091	4
chr1	239471615	239472385	chr1	240061003	240061945	6
chr11	64971875	64973332	chr11	65020797	65022154	12
chr8	22143934	22145290	chr8	22224098	22226593	30
chr16	68001242	68001707	chr16	68263216	68263716	4
chr8	4919302	4920652	chr8	6188903	6189108	5
chr6	135826965	135828249	chr6	136637444	136638816	14
chr4	6000035	6000780	chr4	6020137	6021796	12
chr3	150784741	150785428	chr3	150863310	150865763	31
chr2	74412613	74413757	chr2	74425406	74426026	4
chr9	92815304	92815744	chr9	92864690	92864947	5
chr9	106939335	106940109	chr9	107257134	107257939	5
chr13	77902809	77904639	chr13	78052466	78053122	10
chr20	52532433	52532829	chr20	52542956	52543714	4
chr2	105960585	105962574	chr2	106135691	106138420	33
chr2	233844499	233845013	chr2	234159788	234160373	5
chr2	207911189	207911946	chr2	208337178	208338704	9
chr17	37390990	37393005	chr17	37400186	37401618	34
chr11	87833983	87835315	chr11	88277254	88278120	7
chr2	158348630	158349307	chr2	158452927	158454380	11
chr17	13241050	13241468	chr17	13498081	13498335	5
chr2	239279621	239280493	chr2	239892117	239892783	5
chr17	39818569	39819834	chr17	39843702	39844380	4
chr7	30839377	30841994	chr7	31016344	31018274	30
chr17	1785218	1786791	chr17	1928986	1930320	9
chr2	16795704	16796157	chr2	17081845	17082163	4
chr4	10159367	10159652	chr4	10556374	10556712	4
chr3	131267810	131268906	chr3	131376689	131377307	21
chr14	105511315	105514571	chr14	105551880	105555854	73
chr7	151006785	151009077	chr7	151145438	151146468	21
chr16	84627870	84629013	chr16	84655256	84656606	7
chr9	17531045	17532524	chr9	18211725	18214122	25
chr11	44962826	44963982	chr11	45124510	45124976	5
chr11	124539113	124540442	chr11	124745619	124746617	5
chr14	59978082	59979295	chr14	60650242	60651797	10
chr9	37913370	37914526	chr9	38087339	38089511	28
chr11	120783002	120783520	chr11	121064410	121065775	10
chr7	24859724	24860428	chr7	24935440	24936661	11
chr18	44237547	44238379	chr18	44437027	44437424	4
chr21	26265789	26267007	chr21	26411828	26413088	5
chr5	148101685	148102248	chr5	148110547	148110789	4
chr17	80738528	80741915	chr17	80870482	80877665	117
chr6	40966697	40968115	chr6	40995332	40996507	16
chr12	93841663	93842755	chr12	93861387	93862340	7
chr21	37793437	37795501	chr21	37875981	37877462	13
chr15	59466625	59467573	chr15	59784350	59785562	14
chr5	133338764	133341537	chr5	133374282	133375701	16
chr11	66462046	66462460	chr11	66619298	66619739	4
chr7	148762935	148763242	chr7	148771508	148772720	4
chr8	27721398	27721708	chr8	27918712	27919563	4
chr17	38771315	38772186	chr17	38947471	38948541	17
chr11	118016111	118016356	chr11	118166656	118167334	4
chr9	21326554	21327563	chr9	21405426	21405967	4
chr10	112369845	112372161	chr10	113119178	113120921	21
chr7	17022242	17022530	chr7	17048394	17049217	4
chr17	29339508	29340200	chr17	29699537	29701576	14
chr12	58932031	58935493	chr12	59542290	59546776	101
chr15	90704672	90705748	chr15	90829991	90830682	7
chr1	173224457	173225244	chr1	173377695	173378503	4
chr3	195980192	195980931	chr3	196243317	196244278	4
chr4	24490132	24490593	chr4	25146032	25147108	5
chr17	5101187	5102064	chr17	5114189	5114385	4
chr3	163503561	163503961	chr3	163666362	163667874	5
chr2	206640921	206641105	chr2	207019059	207019185	4
chr7	128857926	128859719	chr7	129109965	129113040	57
chr20	25280141	25280595	chr20	25379820	25380125	6
chr3	50384674	50385137	chr3	50425584	50426322	7
chr5	54467579	54468404	chr5	55565311	55565952	11
chr14	22998455	23000258	chr14	23038606	23039528	8
chr6	89692494	89692851	chr6	90078824	90079773	5
chr9	75725642	75726571	chr9	75797754	75799306	8
chr2	218649139	218655304	chr2	218851799	218855145	140
chr4	103544325	103545941	chr4	103930034	103930714	12
chr9	35657855	35659135	chr9	35755736	35756767	5
chr2	223558689	223559061	chr2	223779514	223780381	4
chr10	76735964	76736719	chr10	76995821	76996083	4
chr5	151036290	151036937	chr5	151120154	151120645	5
chr12	93178738	93179377	chr12	93773334	93774785	10
chr3	152184216	152184773	chr3	152292185	152293095	8
chr1	189398703	189398999	chr1	190342916	190343242	7
chr9	88313215	88313558	chr9	88400570	88401091	4
chr8	125576188	125577240	chr8	125605334	125605605	4
chr2	235455673	235456586	chr2	236024654	236025839	5
chr14	65878639	65883243	chr14	66289630	66292089	70
chr10	97776937	97777214	chr10	98271158	98271323	4
chr17	27966552	27966750	chr17	28420311	28420849	4
chr1	226814350	226814748	chr1	227730382	227730765	4
chr4	114315220	114316512	chr4	115304998	115307062	30
chr12	91775081	91776954	chr12	92963725	92964930	37
chr2	18701696	18702185	chr2	18933924	18935449	10
chr17	19416819	19417520	chr17	19545650	19547103	6
chr1	111372673	111373142	chr1	111534887	111535950	8
chr18	8478833	8479292	chr18	8507307	8507657	5
chr6	132851623	132852283	chr6	133361233	133361438	4
chr1	109781794	109783248	chr1	110074812	110076181	19
chr6	46057804	46058187	chr6	46096038	46098160	7
chr12	104599054	104600612	chr12	104751708	104752530	5
chr1	58478681	58479548	chr1	58512471	58513895	5
chr9	33921946	33922235	chr9	34252801	34253155	4
chr2	186493458	186494475	chr2	187323827	187325347	8
chr17	79699476	79701049	chr17	79917315	79918639	11
chr1	200108817	200109338	chr1	200149740	200150350	6
chr16	46587965	46588788	chr16	46721840	46723914	9
chr3	192184812	192186362	chr3	193289666	193290601	17
chr2	216896816	216897374	chr2	216922579	216923821	4
chr11	31257512	31258211	chr11	31978686	31980311	7
chr19	4803943	4804508	chr19	4872030	4873173	4
chr18	61178036	61179302	chr18	61510980	61512027	8
chr20	23426339	23428224	chr20	23585872	23587492	20
chr10	99223448	99224188	chr10	99280310	99281448	4
chr7	100813175	100813482	chr7	100835590	100836905	7
chr21	44343963	44344434	chr21	44559255	44559439	5
chr15	65347457	65348251	chr15	65394889	65395881	4
chr21	38311112	38312728	chr21	38361524	38362995	19
chr13	40514626	40518431	chr13	41255795	41258471	80
chr3	12178764	12181466	chr3	12235754	12237241	24
chr7	142418363	142423010	chr7	142489520	142494028	152
chr7	31783113	31784572	chr7	32518836	32519967	17
chr17	64902758	64903318	chr17	65078324	65079170	5
chr12	29671741	29673315	chr12	30959990	30960974	41
chr5	171334333	171335087	chr5	171486259	171487068	8
chr1	154531852	154532445	chr1	154913236	154913865	4
chr2	60809034	60809739	chr2	60901012	60902212	5
chr9	134375041	134380557	chr9	134614265	134616377	46
chr5	1667452	1668403	chr5	2017119	2018441	8
chr2	220324051	220324813	chr2	220406600	220407136	4
chr9	37390375	37391285	chr9	37410211	37411691	9
chr7	117992847	117993160	chr7	118837977	118838363	4
chr14	45272396	45272898	chr14	45315336	45315864	6
chr10	91063009	91064593	chr10	91129056	91129864	8
chr13	91519601	91520993	chr13	91669342	91669912	8
chr20	34582653	34584452	chr20	34785739	34788694	36
chr15	78423512	78423848	chr15	78529879	78530636	4
chr5	180211459	180212085	chr5	180295528	180296603	15
chr20	37740696	37741180	chr20	37897170	37897873	4
chr19	49297788	49299069	chr19	49341813	49342903	5
chr14	35754090	35754745	chr14	35875943	35877055	4
chr17	25659445	25660956	chr17	25707911	25708262	7
chr9	21326574	21327267	chr9	21402146	21403834	13
chr12	13136322	13136809	chr12	13365112	13365445	5
chr1	200231258	200231945	chr1	200457306	200458242	11
chr19	11148635	11149287	chr19	11241719	11241859	4
chr11	12310248	12311845	chr11	12352844	12353512	5
chr4	148639081	148641277	chr4	148787852	148788265	14
chr8	56727560	56727996	chr8	57006193	57006651	10
chr9	94900219	94901705	chr9	95396305	95397575	19
chr2	134874504	134878252	chr2	135168597	135171224	115
chr20	43539406	43541241	chr20	43919440	43919856	8
chr17	40872622	40873305	chr17	41080299	41081622	8
chr3	150439011	150439569	chr3	150579352	150579777	4
chr16	78005419	78006287	chr16	78013753	78014975	5
chr14	106873437	106874001	chr14	106949476	106950558	7
chr15	90685591	90688477	chr15	90762568	90765848	56
chr18	61178462	61179204	chr18	61245394	61245922	8
chr19	3303821	3305195	chr19	3705458	3706403	7
chrX	64800857	64802926	chrX	65947967	65949651	30
chr11	117313771	117315236	chr11	117350109	117350747	12
chr11	117692681	117693133	chr11	117920437	117922044	5
chr17	17259100	17260291	chr17	17822631	17823237	7
chrX	15834069	15834747	chrX	15991266	15992195	11
chrX	86593322	86593896	chrX	86919327	86920055	12
chr7	43300452	43301846	chr7	43878364	43880212	19
chr5	145912876	145913274	chr5	146001921	146002741	6
chr2	48010573	48010938	chr2	48333668	48333999	4
chr15	22836209	22837049	chr15	23712130	23712590	6
chr3	194826829	194827521	chr3	194980477	194981018	9
chr19	59024850	59026282	chr19	59092242	59093079	17
chr3	120280105	120280583	chr3	121247828	121248461	5
chr1	41328171	41328359	chr1	41414343	41414911	4
chr12	52419068	52420013	chr12	52443984	52446403	18
chr16	75498699	75498962	chr16	75525955	75526769	4
chrX	53341705	53344263	chrX	53507825	53509856	31
chr16	57372965	57373908	chr16	57450920	57451325	5
chrX	3569363	3569812	chrX	3705844	3707610	9
chrX	39021603	39022665	chrX	39101240	39101967	11
chr8	27472148	27473234	chr8	27583762	27585480	17
chr6	33358637	33359395	chr6	33575619	33575816	4
chr11	102212093	102213294	chr11	102389186	102390001	18
chr16	85309384	85310098	chr16	85403342	85403838	4
chrX	40402968	40404853	chrX	40653014	40653849	20
chr22	37441034	37443474	chr22	37593932	37596134	42
chr4	69137544	69138022	chr4	70036263	70036538	6
chr2	120022656	120023708	chr2	120233769	120234084	4
chr5	5492244	5493023	chr5	5880566	5882248	21
chr11	33736947	33739262	chr11	33849641	33851417	22
chr8	26428341	26429825	chr8	26510522	26512118	8
chr2	101211348	101211606	chr2	101599472	101600530	4
chr3	17297164	17298086	chr3	17882564	17883107	4
chr1	206899430	206900483	chr1	206910727	206911654	6
chr20	56774389	56777225	chr20	56784661	56785330	13
chrX	80429347	80431019	chrX	80632055	80635172	46
chr17	58308436	58310850	chr17	58512577	58514892	21
chr1	26431318	26431865	chr1	26559941	26561260	15
chr11	60425320	60425919	chr11	60523922	60524350	7
chr8	41559316	41560141	chr8	41568899	41570822	7
chr2	96932001	96932376	chr2	97175061	97175422	4
chr19	46026132	46028201	chr19	46144397	46146775	58
chr12	31834987	31835420	chr12	32908292	32909844	5
chr17	79486048	79486996	chr17	79504600	79505006	5
chr2	172455188	172456002	chr2	173330105	173330787	7
chr6	56502370	56502699	chr6	56620080	56621502	6
chr19	46813811	46814730	chr19	46898712	46898977	4
chr2	204347892	204350592	chr2	204678884	204680622	81
chr17	10675428	10676565	chr17	10747851	10749105	21
chr17	43717753	43718474	chr17	43971436	43971850	4
chr3	8364462	8368336	chr3	8457979	8459669	63
chr15	93573949	93574125	chr15	94665027	94666497	4
chr1	223877651	223878114	chr1	223886024	223886518	4
chr20	61298689	61302182	chr20	61420941	61423529	59
chr12	96971837	96973007	chr12	98395696	98397777	18
chr8	53333501	53333909	chr8	53410561	53411707	4
chr19	41052217	41053071	chr19	41104605	41104840	4
chr3	43003096	43003582	chr3	43128812	43129364	6
chr18	46688193	46689018	chr18	46705342	46705940	4
chr21	37794475	37794909	chr21	38226444	38227298	6
chr12	12939326	12940224	chr12	12965781	12966367	4
chr5	140749431	140750267	chr5	140937026	140938372	17
chr6	39315304	39316039	chr6	39833197	39834437	6
chr18	12283094	12283584	chr18	12659868	12660185	5
chr19	50755452	50756211	chr19	50831485	50832770	13
chr10	120966053	120966794	chr10	121058746	121059633	5
chrX	13524133	13525514	chrX	13662797	13665223	59
chr8	103875063	103875737	chr8	104085715	104086403	10
chr10	11832858	11833690	chr10	12028603	12028909	4
chr4	149919148	149920932	chr4	150183813	150186419	38
chr22	50713466	50715300	chr22	50740151	50740916	10
chr11	82024840	82026451	chr11	82412113	82414034	12
chr19	588005	588847	chr19	737802	738220	6
chr3	19270292	19270861	chr3	19907933	19908558	8
chr5	149012579	149015484	chr5	149207447	149208553	14
chr18	46202797	46204039	chr18	46764216	46765673	20
chr17	43717675	43718370	chr17	44026392	44026594	5
chr22	37711970	37713942	chr22	37961900	37964130	23
chr9	113188335	113190805	chr9	113384654	113387606	51
chr22	30474029	30477127	chr22	30484860	30485250	15
chr16	67595149	67598510	chr16	67701634	67703142	44
chr19	6630733	6632240	chr19	6710667	6711281	6
chr12	122230102	122234747	chr12	122246304	122251979	303
chr3	53744160	53744613	chr3	53954950	53955678	5
chr14	55737785	55738354	chr14	55912944	55913757	4
chr11	43578632	43579288	chr11	43873568	43873941	5
chr7	151266915	151267888	chr7	151328724	151330712	8
chr3	127945537	127946140	chr3	128040793	128041602	7
chr15	50294686	50296176	chr15	50437011	50437911	7
chr19	13075943	13076789	chr19	13144927	13145774	9
chr11	64109702	64110539	chr11	64122272	64122880	5
chr13	50659115	50659577	chr13	50698234	50700174	7
chr7	142339846	142342119	chr7	142507878	142510422	72
chr2	231968841	231969105	chr2	232110536	232110840	5
chr20	48125218	48125770	chr20	48150252	48151386	8
chr17	42017953	42018251	chr17	42244818	42246081	5
chr20	36280321	36281043	chr20	36685988	36686423	4
chr1	53370665	53370977	chr1	53650977	53651620	5
chr18	46304730	46305615	chr18	46477153	46477428	4
chr6	132990822	132991051	chr6	133151247	133151675	4
chr3	149211915	149212555	chr3	149483456	149484889	7
chr16	68097610	68099423	chr16	68262352	68263884	21
chr19	8222488	8223784	chr19	8321602	8322491	5
chr22	36941961	36942544	chr22	37153543	37154893	8
chr4	145095458	145095985	chr4	145984131	145985535	7
chr11	103196223	103198295	chr11	103470222	103473871	49
chr12	129129036	129129960	chr12	130515560	130516915	12
chr6	71416326	71416585	chr6	71598225	71599027	5
chr1	163041414	163042579	chr1	163144163	163145360	17
chr3	9012616	9013125	chr3	9348553	9349154	4
chr22	50324680	50325067	chr22	50587788	50588677	4
chr17	40479011	40480268	chr17	40554543	40555521	9
chr1	207752002	207753295	chr1	207844091	207847052	48
chr15	81393298	81394143	chr15	81558311	81559026	4
chr15	92644975	92645520	chr15	92926903	92927142	4
chr1	169516855	169517485	chr1	169778432	169779819	4
chr11	46411026	46411260	chr11	46548523	46549420	4
chr17	80739769	80740265	chr17	80827151	80828344	4
chr2	135218023	135218572	chr2	135536054	135537067	5
chr18	60251578	60252187	chr18	60626711	60627336	4
chr20	44642446	44643241	chr20	44977523	44978481	13
chr14	23326302	23327415	chr14	23369591	23369753	4
chr4	177072628	177073233	chr4	177261384	177262107	4
chr2	113699281	113699772	chr2	113716419	113717318	8
chr11	118562468	118563837	chr11	118800675	118801686	10
chr11	121192409	121193370	chr11	121526080	121526828	4
chr2	228347102	228347747	chr2	228523096	228523554	4
chr3	132449982	132450699	chr3	133096224	133096675	6
chrX	11398922	11400146	chrX	11551055	11551796	7
chr2	134276923	134277528	chr2	134318555	134318978	5
chr3	24305999	24307063	chr3	24680899	24682724	25
chr11	62092456	62092713	chr11	62145820	62146477	4
chr12	110792779	110793212	chr12	111036971	111038554	7
chr17	46157611	46158482	chr17	46174574	46175663	7
chr8	33191405	33193178	chr8	33448503	33448908	15
chr7	120627762	120628109	chr7	120725190	120726301	5
chr19	46898773	46899951	chr19	47000506	47003150	12
chr2	70140751	70142333	chr2	70369712	70370278	12
chr3	47565518	47566418	chr3	47830275	47831362	5
chr2	88890615	88890918	chr2	88923073	88923334	4
chr1	175345246	175345643	chr1	176850126	176850572	4
chr5	58956469	58958660	chr5	58969354	58969911	6
chr5	52721696	52722408	chr5	53715581	53715948	6
chr11	107419920	107420320	chr11	107611464	107611964	4
chr3	178684073	178684813	chr3	178733380	178734286	6
chr1	166755137	166755499	chr1	167028277	167028829	7
chr11	46369694	46370931	chr11	46388655	46389380	6
chr11	124615089	124617347	chr11	124631129	124634602	43
chr3	46529691	46530525	chr3	46612179	46613448	5
chr19	12871268	12871918	chr19	12948687	12949948	9
chr1	116694422	116695817	chr1	116710693	116712147	19
chr10	81077568	81077753	chr10	81091400	81091805	4
chr16	86597362	86597947	chr16	86794433	86795454	13
chr4	185203411	185204772	chr4	185458793	185460233	11
chr3	43920496	43921162	chr3	43967783	43968157	4
chr5	61755552	61756974	chr5	62014083	62014584	8
chr10	74079166	74079868	chr10	74094569	74094939	6
chrX	130897855	130898373	chrX	130917622	130918365	5
chr12	78864210	78864709	chr12	79567882	79568885	10
chr1	52389434	52392298	chr1	52467695	52468810	26
chr1	234622533	234624839	chr1	235246684	235247537	17
chr15	38646522	38647090	chr15	38706584	38707182	4
chr6	93519976	93521951	chr6	94133352	94134371	18
chr2	242026747	242027464	chr2	242036343	242036893	4
chr10	26894731	26898308	chr10	27169832	27171319	29
chr9	34011085	34011874	chr9	34252984	34253758	11
chr7	47305883	47306828	chr7	47475171	47476033	17
chr11	12184008	12184792	chr11	12302160	12304177	19
chr20	5383263	5383806	chr20	5429009	5430168	13
chr11	102212361	102213220	chr11	102404803	102405963	6
chr2	120399137	120399454	chr2	120583651	120584306	5
chr2	219136379	219139229	chr2	219220755	219222062	33
chr4	148603777	148606346	chr4	148787286	148789024	27
chr11	60795818	60796578	chr11	60897154	60897497	5
chr22	42341709	42343112	chr22	42353677	42354344	6
chr1	26932139	26932820	chr1	27003664	27004403	4
chr20	35898061	35899633	chr20	35994146	35995361	8
chr22	39611357	39612365	chr22	39712282	39712718	6
chr5	4942017	4942992	chr5	5063691	5064336	7
chr5	95194288	95194970	chr5	95205228	95206766	9
chr14	106875040	106875207	chr14	106891217	106891345	4
chr12	57846409	57847182	chr12	57856360	57856892	5
chr15	55509806	55510382	chr15	55725367	55726677	6
chr20	55125453	55126352	chr20	56169417	56169759	7
chr1	154165304	154166534	chr1	154307655	154307899	4
chr1	53946452	53947464	chr1	54220066	54221327	4
chr2	18302	18996	chr2	636454	637419	11
chr8	73764062	73764377	chr8	73907261	73907478	5
chr8	56971653	56975660	chr8	57003142	57008794	115
chr2	180988024	180991899	chr2	181922351	181924860	93
chr3	128399423	128399898	chr3	128515073	128516309	6
chr1	31383967	31385020	chr1	31402207	31402791	7
chr5	95116858	95117660	chr5	95672153	95672381	5
chr20	40326021	40327400	chr20	41159535	41160035	4
chr11	61514899	61515661	chr11	61875521	61875949	10
chr7	98374869	98375364	chr7	98434394	98435219	11
chrX	13915680	13917161	chrX	14048240	14052186	50
chr4	71517861	71518949	chr4	71602585	71603496	4
chr5	161635237	161636444	chr5	162835319	162836110	14
chr13	97761921	97764224	chr13	98018326	98019268	8
chr19	50755472	50755914	chr19	51286714	51287244	4
chr10	86023922	86024866	chr10	86090058	86090481	4
chr1	40609224	40610264	chr1	40647821	40649386	12
chr8	55081683	55082250	chr8	55468677	55469022	5
chr7	25298414	25302362	chr7	25427319	25431243	147
chr6	107453185	107454230	chr6	107994846	107997360	33
chr5	11267291	11268742	chr5	11493434	11496019	20
chr9	127386710	127387707	chr9	127473601	127474547	6
chr14	76921441	76923023	chr14	77113517	77114646	21
chr10	103362311	103363017	chr10	103600396	103601390	8
chr14	94951979	94953684	chr14	95015546	95016714	16
chr5	87409250	87409546	chr5	87975988	87976834	4
chr2	89039566	89040324	chr2	89218378	89219166	5
chr13	76141006	76141327	chr13	76450051	76450699	4
chr2	71526584	71526888	chr2	71687954	71688548	4
chr1	152842302	152844397	chr1	153005320	153006733	9
chr6	144903115	144903268	chr6	145100261	145100710	5
chr5	61756322	61756769	chr5	63258959	63259844	4
chr1	231489880	231490835	chr1	231719703	231720258	4
chr15	45598912	45602382	chr15	45690495	45694823	81
chr2	135746767	135747090	chr2	136358274	136358808	4
chr3	13460159	13461269	chr3	13493555	13494509	4
chr20	49433584	49436606	chr20	49545235	49546515	44
chr6	42040264	42041191	chr6	42071572	42072261	4
chr7	78901351	78902078	chr7	79648280	79648984	11
chr6	108434847	108435483	chr6	108810628	108811276	4
chr15	76483042	76483471	chr15	76528604	76529306	5
chr14	77339001	77339671	chr14	77562797	77564511	8
chr7	43687625	43689657	chr7	43738619	43740212	9
chr19	42296831	42298133	chr19	42455284	42456434	17
chr8	28998122	28999473	chr8	29031716	29032318	4
chr1	51338864	51341512	chr1	51523875	51525845	47
chr15	68198741	68199001	chr15	68447069	68448215	4
chr12	111037924	111040389	chr12	111135454	111136559	21
chr1	55537238	55537804	chr1	55742962	55743467	6
chr20	52029553	52030762	chr20	52557622	52558278	6
chr18	41167541	41167876	chr18	41176037	41176407	6
chr3	42822088	42823041	chr3	42874229	42875093	5
chr17	79451197	79452177	chr17	79504132	79505657	8
chr19	35605495	35605851	chr19	35631869	35633076	7
chr14	22788085	22788526	chr14	22851855	22852880	4
chr21	35882515	35883277	chr21	35916035	35917996	12
chr1	66183292	66184122	chr1	66707399	66709162	15
chr14	103250879	103252342	chr14	103383920	103385137	8
chr11	89937544	89938399	chr11	90107100	90107558	5
chr6	44205712	44206873	chr6	44221527	44222342	4
chr7	120766526	120767215	chr7	120943417	120944249	4
chr4	110920069	110920213	chr4	110935927	110936271	4
chr5	127419247	127420322	chr5	127536924	127537357	6
chr11	6767320	6768570	chr11	6775970	6777503	9
chr4	87919158	87919589	chr4	88014905	88015782	4
chr12	131400636	131401138	chr12	131596615	131597164	4
chr6	24282800	24284363	chr6	24389060	24390617	22
chr19	18313086	18313879	chr19	18521322	18521634	5
chr11	58941623	58942122	chr11	59197549	59198180	4
chr16	11075700	11075996	chr16	11450109	11450835	4
chr2	178029200	178030045	chr2	178589205	178589789	18
chr20	2505042	2506472	chr20	2626141	2627851	8
chr3	136825427	136825961	chr3	137689636	137690293	4
chr9	103085195	103085837	chr9	103357980	103358895	6
chr19	10602824	10603957	chr19	10682583	10683534	8
chr2	177516676	177517336	chr2	178013237	178013997	5
chr6	25227344	25228598	chr6	25556589	25556960	5
chr19	1244493	1245695	chr19	1279510	1280288	9
chr20	44600398	44601370	chr20	44642477	44643134	5
chr12	74505434	74506209	chr12	74759004	74760163	13
chr6	14211380	14212101	chr6	15691466	15691801	4
chr19	6481812	6482502	chr19	6503168	6504044	4
chr14	70553569	70555309	chr14	71034168	71035142	10
chr8	145180819	145182296	chr8	145287699	145289936	59
chr16	85849368	85852143	chr16	86049668	86050600	10
chr8	145692337	145694479	chr8	145702945	145704925	14
chr1	212650250	212651617	chr1	212802920	212804072	35
chr20	8771057	8772335	chr20	9339897	9340758	9
chr7	142606031	142606962	chr7	142700596	142701116	8
chr11	72436168	72436854	chr11	72953794	72953984	6
chr1	223899783	223900996	chr1	223914178	223915369	5
chr5	133636297	133642280	chr5	133920742	133923263	152
chr11	118777444	118778053	chr11	119067449	119067944	6
chr1	31635392	31636402	chr1	32013983	32015080	14
chr9	22813571	22814165	chr9	23491975	23492420	5
chr1	110750468	110751352	chr1	110955099	110955890	7
chr12	106619899	106624098	chr12	106674547	106677800	238
chr6	139445672	139446846	chr6	139539867	139541302	14
chr18	29301791	29302784	chr18	29320482	29321582	4
chr1	43703687	43704131	chr1	43833624	43834175	4
chr19	12786057	12787669	chr19	12957952	12958669	13
chr2	43057800	43058172	chr2	43711040	43711680	4
chr17	74723076	74724064	chr17	74835647	74836405	7
chr7	35754555	35754786	chr7	35945544	35946599	5
chr11	72436377	72436615	chr11	72538790	72539440	4
chr14	64195035	64195568	chr14	64204364	64204790	4
chr17	49375962	49376607	chr17	49612164	49613766	22
chr1	182931550	182931967	chr1	183203376	183204542	10
chr11	61243709	61248942	chr11	61281765	61286962	134
chr2	169203217	169203719	chr2	169545727	169547229	6
chr2	182302475	182303787	chr2	182579809	182580124	5
chr14	37117050	37117467	chr14	37619015	37619220	4
chr1	67229553	67233048	chr1	67613887	67616549	62
chr13	48908739	48909094	chr13	49169410	49170570	4
chr5	139347538	139351126	chr5	139536120	139537384	35
chr5	159447343	159451542	chr5	159769897	159773770	69
chr1	155948372	155949400	chr1	155958575	155960042	13
chr19	42438229	42442094	chr19	42452024	42456268	54
chr9	130715040	130715330	chr9	130797347	130797712	4
chr8	27930079	27931201	chr8	28275507	28277791	30
chr8	76160213	76161132	chr8	76169325	76169770	5
chr20	45030312	45031312	chr20	45039454	45039818	4
chr12	116232649	116233313	chr12	116354735	116355384	6
chr1	201527883	201530603	chr1	201672041	201675330	106
chr5	131574003	131574489	chr5	131720950	131721376	8
chr15	84234015	84235438	chr15	84702656	84704936	36
chr10	115559052	115560616	chr10	115869947	115871043	15
chrX	117130166	117131858	chrX	117388355	117389551	15
chr18	49193827	49195264	chr18	50429194	50431002	16
chr21	45553010	45553662	chr21	45715119	45716040	4
chr12	678676	680028	chr12	922970	923995	34
chr14	57126287	57127067	chr14	57532695	57534474	16
chr17	32527041	32527286	chr17	32546411	32547642	4
chrX	12829074	12829760	chrX	12911397	12912395	4
chr12	110242648	110243957	chr12	110317456	110319843	35
chr5	121851551	121852159	chr5	122680318	122681402	7
chr18	23963892	23965168	chr18	24036116	24036558	5
chr12	8761644	8761786	chr12	8810007	8810546	4
chr16	47177995	47178438	chr16	48149055	48149969	4
chr7	21295732	21296611	chr7	22121473	22123105	9
chr11	130932721	130935527	chr11	131086003	131088610	56
chr11	1903092	1905529	chr11	2018082	2022805	57
chr7	97922287	97925269	chr7	98030022	98032321	67
chr5	75552053	75553114	chr5	75936930	75937615	7
chr6	132849285	132853544	chr6	133088474	133089895	44
chr3	45078779	45080604	chr3	45096411	45097495	18
chr6	3748314	3749675	chr6	3932736	3933749	13
chr3	58306695	58307407	chr3	58318016	58319453	8
chr2	10972540	10973157	chr2	11053917	11054685	5
chr10	118977866	118978849	chr10	119208371	119209358	4
chr15	81068790	81069201	chr15	81274563	81275044	4
chr4	84031442	84031854	chr4	84066701	84067427	7
chr7	37534703	37535884	chr7	37549624	37550279	4
chr19	605869	606451	chr19	733513	734298	4
chr12	4964146	4965373	chr12	5130838	5132145	14
chr3	56817181	56817935	chr3	56833493	56834261	6
chr6	120061061	120064277	chr6	120298654	120301456	42
chr3	131513545	131513933	chr3	131929628	131929934	4
chr7	127238127	127238759	chr7	127849267	127850192	8
chr21	47563448	47563811	chr21	47705510	47706248	6
chr14	51244563	51244860	chr14	51256936	51258137	4
chr1	234250458	234250772	chr1	234458545	234458992	4
chr6	15895402	15896808	chr6	16128905	16129736	5
chr9	36247668	36249489	chr9	36328197	36330455	70
chr16	28942984	28943614	chr16	28957093	28957828	6
chr3	93721910	93724376	chr3	93785790	93788890	66
chr10	45745529	45746010	chr10	46983409	46984458	8
chrX	43208776	43209052	chrX	43609420	43610304	7
chr3	94581132	94582752	chr3	96531354	96532726	9
chr21	38348635	38350695	chr21	38360977	38364330	67
chr11	46271832	46272495	chr11	46336745	46337413	4
chr14	62645222	62647183	chr14	63742223	63744242	44
chr11	6833765	6833932	chr11	6999043	6999371	4
chr18	287504	288210	chr18	614694	615773	4
chr7	89781490	89782341	chr7	90054010	90055575	10
chr19	42612774	42612959	chr19	42806408	42807193	4
chr1	114889152	114889491	chr1	115294172	115294984	4
chr11	58725898	58726460	chr11	58825793	58827133	23
chr19	46094128	46095515	chr19	46184304	46185226	13
chr2	40140674	40141529	chr2	40780313	40780566	4
chrX	102743393	102743909	chrX	102966446	102966812	4
chr2	85765416	85766207	chr2	85779166	85779654	4
chr19	17480627	17481683	chr19	17496731	17497202	4
chr22	39336707	39338449	chr22	39398805	39399624	6
chr11	43607701	43608606	chr11	43873564	43873890	5
chr1	53757142	53758766	chr1	53858149	53859916	14
chr2	99682139	99683470	chr2	99795415	99796066	13
chr15	85873270	85875061	chr15	85955879	85958040	21
chr1	154914828	154916092	chr1	155022769	155023562	4
chr1	152112185	152116618	chr1	152153215	152161527	264
chr8	35014748	35015125	chr8	35998528	35999075	4
chr20	56070110	56070758	chr20	56169179	56170967	8
chr13	78359127	78360058	chr13	78695759	78695910	4
chr9	27247734	27248007	chr9	27547461	27548435	6
chr3	101527895	101528668	chr3	102255432	102256191	8
chr20	35134582	35135554	chr20	35233619	35234340	10
chr4	138654201	138655192	chr4	139011568	139011900	7
chr11	44575710	44577324	chr11	44915494	44916104	4
chr5	10701424	10701824	chr5	10775822	10776803	5
chr8	133887789	133888277	chr8	134462990	134463664	4
chr4	186392409	186392878	chr4	186400729	186401437	4
chr6	5471077	5471809	chr6	5764934	5767139	8
chr14	24768891	24769761	chr14	24900845	24901196	4
chr5	113559662	113560714	chr5	113785665	113786233	4
chr22	30840137	30843546	chr22	30879075	30883147	86
chr17	7963466	7964452	chr17	7982073	7983684	20
chr1	171974680	171975819	chr1	172368442	172368943	4
chr1	59205112	59205903	chr1	59306070	59307766	8
chr12	89412923	89413924	chr12	89444221	89445293	11
chr17	39834814	39836993	chr17	39851519	39854187	33
chrX	99765558	99769755	chrX	100022577	100024497	79
chr1	201056768	201057753	chr1	201082871	201083534	4
chr1	65701368	65702355	chr1	65896769	65897584	11
chr6	74448842	74449608	chr6	75283729	75285723	18
chr16	89766548	89768477	chr16	89926664	89927943	23
chr16	67553088	67556569	chr16	67676054	67682100	140
chr13	96275959	96276900	chr13	96632265	96633121	11
chr6	130397600	130398309	chr6	131019005	131019675	8
chr2	137689438	137690898	chr2	138595006	138596371	17
chr11	11052424	11054202	chr11	11809007	11809758	9
chr10	93149090	93151193	chr10	93670845	93673813	31
chr8	141367196	141369488	chr8	141403462	141405056	29
chr17	54793166	54793628	chr17	54857136	54857865	11
chr8	109902325	109903490	chr8	110358645	110360032	11
chr5	168414352	168416319	chr5	168728308	168730365	40
chrX	57847348	57849472	chrX	57944794	57947058	42
chr11	65046533	65047331	chr11	65097526	65097719	4
chr10	35411486	35412439	chr10	35505324	35505703	4
chr1	1280099	1280279	chr1	1440179	1440857	5
chr1	41313690	41316090	chr1	41413857	41415812	30
chr16	8617564	8618005	chr16	9102537	9103691	10
chr20	10651972	10653083	chr20	11254389	11254945	4
chr2	171829873	171830316	chr2	172101595	172102372	4
chr10	82423802	82424137	chr10	82704856	82705790	8
chr1	23407679	23408465	chr1	23510950	23511630	9
chr4	88760613	88760796	chr4	89133178	89133352	5
chr19	30162148	30163092	chr19	30181467	30182704	6
chr18	9073644	9074608	chr18	9117215	9117628	7
chr11	67124404	67124697	chr11	67143814	67144485	4
chr2	29181507	29182489	chr2	29531993	29532352	5
chr8	127313235	127313854	chr8	127711223	127711563	5
chr19	42044191	42045465	chr19	42076709	42077399	9
chr6	35308759	35311844	chr6	35413603	35420248	309
chr13	26758332	26759545	chr13	27068236	27069489	7
chr1	28685331	28687484	chr1	29203352	29204826	24
chr19	2155850	2156215	chr19	2168179	2169239	5
chr11	127901060	127902158	chr11	128500340	128501068	5
chr1	198175051	198175847	chr1	198327443	198328403	8
chr6	26173503	26177444	chr6	26595069	26597210	37
chr2	177004750	177006792	chr2	177515946	177518926	54
chr14	59106422	59107370	chr14	59485757	59487991	11
chr11	75039349	75040329	chr11	75099438	75100432	10
chr3	45551622	45554196	chr3	45700992	45702749	20
chr15	75081188	75082230	chr15	75092399	75092847	5
chr19	45981732	45982882	chr19	46144591	46146715	21
chr3	168866158	168868003	chr3	169012164	169013714	8
chr1	151566271	151567981	chr1	151808448	151809557	42
chr13	29653800	29654390	chr13	29937122	29937413	4
chr3	141363646	141364236	chr3	141998939	141999128	5
chr2	72997740	72998390	chr2	73119841	73120774	7
chr12	88504903	88505859	chr12	89410597	89411231	6
chr4	123498938	123499730	chr4	123637956	123638403	7
chr14	77745303	77745713	chr14	77782308	77782522	4
chr18	71995919	71997179	chr18	72009593	72010038	4
chr1	9170688	9171162	chr1	9294156	9295099	7
chr13	32001529	32002454	chr13	32315827	32316517	6
chr9	6583568	6585953	chr9	6686132	6687822	30
chr3	67432063	67432716	chr3	68066021	68067850	13
chr4	78161779	78162056	chr4	78275742	78276762	5
chrX	9915516	9917780	chrX	10087240	10087809	10
chr20	30923886	30925018	chr20	31044791	31045219	8
chr1	151506623	151508751	chr1	151707103	151708846	41
chr1	25285899	25287339	chr1	25363674	25365061	12
chr8	104137136	104137415	chr8	104219664	104219910	4
chr15	82231893	82232603	chr15	82490285	82490662	5
chr1	206911995	206913182	chr1	207085448	207086488	8
chr5	93949299	93950090	chr5	94120769	94121120	4
chr11	130731788	130732296	chr11	130750539	130752509	5
chr19	34267728	34271514	chr19	34585527	34590548	234
chr4	23137518	23138579	chr4	23615814	23616445	6
chr1	54954917	54956741	chr1	55275997	55276960	13
chr6	138028624	138029319	chr6	138194632	138196037	6
chr5	95949805	95950563	chr5	96042164	96042504	4
chr3	30054515	30054834	chr3	30237337	30238538	5
chr1	206728052	206730516	chr1	206757046	206758008	9
chr6	73348728	73350314	chr6	73839053	73840284	16
chr11	10959090	10961241	chr11	11043459	11044171	7
chr20	30165242	30166023	chr20	30200648	30200943	5
chr7	150845659	150847124	chr7	150869983	150870902	4
chr1	23819803	23826927	chr1	23863986	23868261	284
chr17	25665507	25666601	chr17	25707619	25708267	5
chr2	9954060	9954587	chr2	10575158	10575499	4
chr12	16135073	16135874	chr12	17794739	17795254	5
chr5	139169749	139170227	chr5	139223319	139224333	4
chr7	102053023	102053746	chr7	102105362	102106793	5
chr17	35730230	35731196	chr17	35761593	35762732	8
chr19	13339503	13340406	chr19	13373254	13373624	4
chr5	171342026	171342699	chr5	171466990	171467424	4
chr1	101071983	101072615	chr1	101331247	101332806	24
chr3	100035114	100035989	chr3	100515097	100516078	6
chrX	138208000	138209238	chrX	138640819	138643031	22
chr12	57607101	57608480	chr12	57849114	57850500	11
chr10	103060599	103062179	chr10	103226718	103227920	12
chr8	22745487	22746870	chr8	22766161	22767301	13
chr8	126714568	126715685	chr8	127822145	127823305	10
chr16	30965072	30966226	chr16	31879584	31880283	7
chr12	54613911	54614219	chr12	54755891	54757053	4
chr8	133227327	133228065	chr8	133408228	133409026	6
chr4	181586002	181586929	chr4	182449227	182450952	9
chr8	64174100	64174904	chr8	64235038	64236760	10
chr19	3075589	3077314	chr19	3210050	3211538	17
chr11	118068938	118069368	chr11	118182289	118182706	6
chr21	19051301	19051745	chr21	19059508	19061327	5
chr5	110493745	110494403	chr5	110867264	110867669	6
chr11	109723951	109724326	chr11	109816182	109817259	6
chr10	69280529	69281495	chr10	69539347	69539975	11
chr3	149248099	149249080	chr3	149470201	149471901	13
chr10	98400753	98400878	chr10	98743738	98743889	4
chr14	22855635	22856635	chr14	23369012	23369850	6
chr17	77183794	77185377	chr17	77382534	77386339	38
chr6	132600885	132601265	chr6	132686864	132688287	7
chr2	28780945	28781528	chr2	28789389	28789831	4
chr12	56583190	56584645	chr12	56857995	56858639	11
chr13	74328972	74329250	chr13	74572941	74573391	4
chr5	153898962	153901196	chr5	153955070	153956141	10
chr8	21912511	21913026	chr8	21924442	21925614	4
chr1	156675815	156676172	chr1	156859093	156860190	6
chr7	97464971	97465251	chr7	97642659	97643347	4
chr7	107141919	107142172	chr7	107515120	107516039	4
chr6	150739668	150740371	chr6	151065807	151066870	4
chr17	37363017	37363809	chr17	37778285	37779044	10
chr15	63778442	63779692	chr15	63789160	63790433	5
chr15	43092784	43094208	chr15	43218973	43219184	7
chr1	200248509	200250340	chr1	200479113	200479904	24
chr2	127117224	127117377	chr2	127391768	127392108	4
chr17	39705473	39706171	chr17	39806935	39808590	5
chr15	39874094	39876738	chr15	40048094	40049755	29
chr19	13991136	13991919	chr19	14129329	14130280	5
chr21	42655235	42655966	chr21	42828993	42830267	6
chr19	45905235	45908943	chr19	45981149	45983054	60
chr15	74671439	74672300	chr15	74731117	74731488	5
chr9	21078774	21079221	chr9	21110670	21111238	9
chr2	34237701	34238404	chr2	34795328	34796098	8
chr10	29666473	29666752	chr10	29879675	29880485	4
chr1	145420137	145423522	chr1	145455317	145458515	92
chr22	25476828	25477694	chr22	25729164	25730588	12
chr5	56794859	56796459	chr5	57754903	57759078	84
chr5	153843740	153851386	chr5	153987470	153992899	290
chr14	77347165	77347910	chr14	77534129	77535062	6
chr20	5507543	5508349	chr20	5914335	5914536	4
chrX	109692077	109694493	chrX	110094983	110097071	37
chrX	9977086	9977165	chrX	79680476	79680627	4
chr6	36590511	36591914	chr6	36630124	36630926	5
chr10	60290829	60291319	chr10	61382026	61382611	7
chr3	111855974	111856463	chr3	112298533	112299192	4
chr1	172711429	172712013	chr1	173389574	173390229	5
chr14	22783649	22784796	chr14	22906108	22907185	4
chr9	37482214	37483471	chr9	37746934	37748980	14
chr12	110949444	110950563	chr12	111264601	111265140	8
chr2	118804250	118804636	chr2	118959824	118960637	6
chr2	55998808	55999190	chr2	56357312	56358092	5
chr15	69868456	69869096	chr15	70759450	70760491	5
chr20	34156347	34156847	chr20	34472063	34472514	6
chr20	45823639	45827588	chr20	46009502	46014802	233
chr14	104560734	104561253	chr14	104596168	104597646	10
chr2	10215763	10216579	chr2	10237428	10238111	4
chr5	23820972	23821281	chr5	23994214	23995240	4
chr13	52509608	52510340	chr13	52701696	52703265	6
chr14	93417631	93419544	chr14	93578955	93580071	28
chr6	161171242	161171816	chr6	161795687	161796369	6
chr11	118661114	118662005	chr11	118691473	118691909	5
chr13	27936086	27937138	chr13	28534375	28534758	4
chr1	153544512	153545990	chr1	153720939	153722662	14
chr22	30504594	30505945	chr22	30642335	30642914	4
chr20	55974583	55977348	chr20	56069376	56071404	33
chr4	81281101	81284627	chr4	81972935	81974810	48
chr4	104985734	104986617	chr4	106391847	106393511	10
chr20	56088970	56089968	chr20	56662481	56663091	4
chr19	47538579	47539650	chr19	47633234	47634353	6
chr4	122198691	122198923	chr4	122577397	122577806	5
chr6	116853122	116853622	chr6	117168499	117168793	4
chr2	47002979	47004627	chr2	47115867	47116876	7
chr1	49018143	49018708	chr1	49162731	49163397	9
chr2	133408888	133409131	chr2	134601967	134602156	4
chr10	92639942	92641196	chr10	93149472	93149862	5
chr8	87883392	87883856	chr8	89301746	89302154	4
chr16	46981454	46982857	chr16	47070032	47072663	40
chr2	163154297	163154868	chr2	163190273	163191417	6
chr7	37597130	37598368	chr7	37872874	37873637	10
chr2	202406176	202406280	chr2	203085669	203085784	4
chr7	100737247	100740081	chr7	100780910	100782492	22
chr8	27283373	27284030	chr8	27448933	27449969	6
chr3	127370590	127373843	chr3	127688178	127691887	102
chr9	127379241	127380056	chr9	127516646	127516981	11
chr5	126083461	126084639	chr5	126144304	126144753	4
chr6	38964772	38965672	chr6	39277619	39278159	17
chr17	46876493	46884966	chr17	46953170	46964094	393
chr10	69519640	69520263	chr10	69539366	69539930	4
chr15	63758583	63759695	chr15	63778355	63781295	25
chr1	181158918	181159560	chr1	181473403	181473898	6
chr15	84228038	84228429	chr15	84703151	84703848	4
chr17	49538877	49540275	chr17	49613113	49613691	14
chr10	98832069	98833601	chr10	98992472	98995421	28
chr1	178511524	178512454	chr1	179338857	179339829	5
chr4	77430909	77435563	chr4	77667780	77671384	102
chr3	27175613	27176548	chr3	27508822	27509483	6
chr8	104116408	104117245	chr8	104277285	104277536	4
chr5	41268763	41271320	chr5	41523261	41524665	28
chr15	90283405	90283659	chr15	90304018	90304258	4
chr6	117667302	117667636	chr6	118585111	118585488	4
[truncated: 90,810 more rows]

## Sheet: Table S4
Table S4: RNAPII ChIA-PET clusters for GM12878
chromosome	start	end	chromosome	start	end	score
chr10	112155476	112156405	chr10	112185822	112186087	8
chr10	72502327	72502416	chr10	124749864	124750142	4
chr10	74042694	74044256	chr10	74052038	74053202	8
chr10	99160984	99161200	chr10	99191216	99191755	4
chr10	112071026	112071423	chr10	112260752	112261402	4
chr10	25176332	25176858	chr10	25189344	25190153	4
chr10	72575284	72576257	chr10	72639755	72640139	7
chr10	92671420	92671596	chr10	93011186	93011466	5
chr10	6176573	6177348	chr10	6244534	6245719	6
chr10	97523343	97524016	chr10	97543020	97544338	6
chr10	134236672	134237415	chr10	134254943	134256210	5
chr10	112114627	112117806	chr10	112154418	112156472	54
chr10	74032494	74039380	chr10	74093155	74097538	157
chr10	16478663	16479136	chr10	16564503	16565568	4
chr10	97156873	97156913	chr10	97175198	97175417	4
chr10	74758679	74759354	chr10	74771809	74772390	4
chr10	45965681	45966827	chr10	46168127	46168940	5
chr10	70847396	70849428	chr10	70881892	70884639	18
chr10	125150759	125152534	chr10	125312199	125314441	25
chr10	112661612	112662174	chr10	112676080	112677422	6
chr10	75910501	75912029	chr10	75925975	75926614	6
chr10	112071404	112071932	chr10	112295784	112296123	4
chr10	70355464	70355660	chr10	70367296	70367376	4
chr10	58228002	58228041	chr10	58265636	58265762	4
chr10	75540898	75542321	chr10	75570960	75571784	7
chr10	76613745	76613969	chr10	76658145	76658633	4
chr10	30730474	30731300	chr10	30742979	30743527	4
chr10	71981012	71981593	chr10	72118967	72119790	5
chr10	73118865	73120175	chr10	73132645	73133479	7
chr10	129883627	129884454	chr10	129892642	129893357	6
chr10	30704375	30704721	chr10	30723834	30724565	5
chr10	101419039	101419526	chr10	101479090	101479222	4
chr10	22919586	22920059	chr10	23003355	23003713	4
chr10	74012696	74013250	chr10	74033385	74033731	4
chr10	74056444	74058026	chr10	74087687	74088901	15
chr10	65279054	65279889	chr10	65389078	65390205	4
chr10	102085277	102085623	chr10	102193599	102193852	4
chr10	92631656	92631872	chr10	92659830	92660016	4
chr10	75531580	75532956	chr10	75541526	75543211	21
chr10	68814270	68815081	chr10	68823033	68823521	4
chr10	61588758	61589737	chr10	61666523	61666992	4
chr10	99078723	99079315	chr10	99091938	99092546	4
chr10	125157620	125157862	chr10	125296524	125297411	4
chr10	75908145	75908574	chr10	75967020	75967965	4
chr10	22978021	22978735	chr10	22987645	22989111	6
chr10	103727959	103728268	chr10	103824813	103825623	5
chr10	82218836	82219449	chr10	82231379	82232788	13
chr10	64370290	64371159	chr10	64571073	64571757	6
chr10	14689238	14691922	chr10	14699716	14702385	35
chr10	102671708	102673254	chr10	102746835	102747566	4
chr10	70838838	70839395	chr10	70851282	70851792	4
chr10	56197285	56197629	chr10	56217293	56217688	4
chr10	112257275	112260821	chr10	112288003	112289815	27
chr10	5934660	5936371	chr10	5945048	5945927	7
chr10	104195163	104196002	chr10	104206819	104207591	6
chr10	74917514	74919158	chr10	74927018	74928271	15
chr10	11218042	11219182	chr10	11311722	11312758	5
chr10	112517357	112517740	chr10	112533229	112533969	5
chr10	75957586	75958624	chr10	75970647	75971466	4
chr10	5882954	5883463	chr10	6018952	6019210	4
chr10	54287088	54287373	chr10	54317059	54317679	4
chr10	94333693	94334490	chr10	94346835	94347859	6
chr10	112653442	112653511	chr10	112732348	112732550	4
chr10	126159456	126160001	chr10	126168533	126168901	4
chr10	22928640	22929653	chr10	22937826	22938453	4
chr10	65005563	65005975	chr10	65024467	65025007	4
chr10	112223704	112224583	chr10	112257180	112257830	4
chr10	12164288	12165043	chr10	12237272	12238094	4
chr10	97453717	97454130	chr10	97547278	97547951	5
chr10	135175737	135176247	chr10	135186788	135187569	4
chr10	121459854	121460463	chr10	121485108	121486257	5
chr10	79609233	79609291	chr10	101064021	101064141	4
chr10	7487686	7487942	chr10	7502786	7503229	5
chr10	70091893	70092577	chr10	70715873	70716399	4
chr10	32878803	32879381	chr10	32909260	32909623	4
chr10	31320804	31321570	chr10	31606760	31607374	4
chr10	101917925	101918854	chr10	101934116	101934833	6
chr10	63734098	63736334	chr10	63747621	63748447	10
chr10	99160591	99161149	chr10	99257214	99258330	4
chr10	44090777	44091638	chr10	44101193	44102266	8
chr10	116219921	116220412	chr10	116258273	116258922	4
chr10	35415255	35415948	chr10	35497235	35498281	5
chr10	26745176	26746063	chr10	26757541	26758012	4
chr10	30976554	30976813	chr10	31027410	31027616	4
chr10	22886082	22886497	chr10	22898712	22900188	5
chr10	112506909	112507503	chr10	112533448	112534178	5
chr10	43880291	43881778	chr10	43889620	43890891	8
chr10	11220781	11221472	chr10	11311926	11312843	5
chr10	103347287	103348120	chr10	103361640	103363209	8
chr10	22886200	22887357	chr10	22918978	22920025	6
chr10	103542789	103543415	chr10	103814876	103815905	4
chr10	27029609	27029842	chr10	27071235	27071515	4
chr10	14880139	14880975	chr10	14922049	14922597	4
chr10	129895703	129898546	chr10	129907268	129908697	11
chr10	27529150	27531235	chr10	27541251	27542476	16
chr10	112113648	112114351	chr10	112174001	112175188	7
chr10	20542276	20542726	chr10	20559055	20559422	4
chr10	85898668	85899768	chr10	85907869	85909347	8
chr10	6171994	6172763	chr10	6182854	6184318	6
chr10	70764218	70764708	chr10	70859506	70860654	5
chr10	89673277	89673964	chr10	89691356	89692094	4
chr10	12238048	12239086	chr10	12253088	12253585	4
chr10	3803273	3804652	chr10	3824750	3826147	11
chr10	23437185	23437998	chr10	23446997	23447268	4
chr10	135191924	135192387	chr10	135202576	135202918	4
chr10	6193201	6193835	chr10	6244754	6245369	5
chr10	91093148	91093858	chr10	91151508	91152403	5
chr10	3870420	3870534	chr10	4172103	4172213	4
chr10	76178020	76178605	chr10	76774695	76774909	4
chr10	30708655	30709732	chr10	30817836	30818649	6
chr10	3801485	3802751	chr10	3827200	3827605	4
chr10	72337395	72338304	chr10	72349262	72349513	4
chr10	977731	978178	chr10	989413	990317	5
chr10	75545828	75546472	chr10	75553972	75555333	6
chr10	35426737	35427368	chr10	35437873	35439462	9
chr10	105726513	105726951	chr10	106028528	106028990	4
chr10	1037932	1038843	chr10	1046633	1047445	7
chr10	88609445	88609596	chr10	88648839	88649395	4
chr10	89829177	89830986	chr10	89842604	89843295	6
chr10	11312709	11313060	chr10	11326978	11328188	5
chr10	43889603	43890416	chr10	43913477	43914290	6
chr10	6249799	6250143	chr10	6270626	6270826	4
chr10	75541400	75541977	chr10	75569194	75570573	6
chr10	98400263	98401389	chr10	98477231	98477871	6
chr10	112114761	112116696	chr10	112288561	112289397	15
chr10	63763313	63763559	chr10	63806585	63806773	4
chr10	15130569	15130979	chr10	15139030	15139517	8
chr10	107709884	107710542	chr10	107935655	107936157	5
chr10	74837544	74838294	chr10	74856691	74857338	6
chr10	74037219	74038408	chr10	74100244	74101298	9
chr10	99294557	99294708	chr10	99303040	99303513	4
chr10	97948610	97949636	chr10	97973017	97973792	4
chr10	74973266	74974008	chr10	75011917	75012008	4
chr10	85919328	85920096	chr10	85929764	85930385	4
chr10	27530525	27531130	chr10	27649069	27649651	4
chr10	112510225	112511835	chr10	112533864	112534262	7
chr10	135190049	135191026	chr10	135202448	135203201	4
chr10	3826518	3829825	chr10	3851351	3853840	56
chr10	114177986	114178860	chr10	114194428	114195313	6
chr10	43899963	43900638	chr10	43931488	43932453	7
chr10	11218454	11218843	chr10	11229736	11230405	4
chr10	121045549	121045967	chr10	121065501	121066375	5
chr10	47021472	47021891	chr10	47058467	47058856	4
chr10	75546519	75547542	chr10	75556260	75557563	7
chr10	12085067	12085443	chr10	12118465	12119300	4
chr10	125149563	125150618	chr10	125158230	125158701	6
chr10	74013863	74015081	chr10	74042186	74043140	4
chr10	91511268	91511552	chr10	91521390	91521562	5
chr10	43895507	43896467	chr10	43950470	43951927	5
chr10	134384801	134384954	chr10	134406448	134407427	4
chr10	112115171	112116872	chr10	112139571	112140818	11
chr10	3827397	3828654	chr10	3840184	3841426	7
chr10	11726820	11727895	chr10	11761143	11762221	5
chr10	85927048	85927730	chr10	85935190	85935867	4
chr10	99473720	99474253	chr10	99496806	99497023	4
chr10	112172010	112172719	chr10	112262499	112263028	5
chr10	13696147	13696508	chr10	13819636	13820581	4
chr10	104405595	104406412	chr10	104471467	104472918	6
chr10	76486524	76487476	chr10	76498189	76498743	4
chr10	74038034	74039400	chr10	74094577	74095431	10
chr10	75289003	75289413	chr10	75404056	75404594	4
chr10	75490101	75490374	chr10	75539791	75540421	5
chr10	43932009	43933070	chr10	43947552	43947872	7
chr10	50385409	50385869	chr10	50398152	50399140	7
chr10	73998548	73999450	chr10	74094934	74095543	4
chr10	69222043	69222125	chr10	104408725	104408903	4
chr10	11708892	11709125	chr10	11718765	11719593	4
chr10	74070318	74070976	chr10	74080441	74080845	4
chr10	98411233	98412442	chr10	98433221	98434981	10
chr10	135187100	135188003	chr10	135207374	135208424	6
chr10	57869327	57869557	chr10	57892262	57892964	4
chr10	59398070	59398251	chr10	59406425	59406822	4
chr10	102098836	102099331	chr10	102133771	102134499	4
chr10	97703641	97704042	chr10	97758169	97758680	4
chr10	74008431	74008710	chr10	74060064	74060240	4
chr10	103669551	103670113	chr10	103687991	103688231	4
chr10	76870908	76871332	chr10	76969749	76970105	4
chr10	73601993	73602867	chr10	73610249	73611225	9
chr10	64441016	64442155	chr10	64450007	64451688	8
chr10	96162933	96163901	chr10	96305526	96306349	6
chr10	63659335	63660138	chr10	64002708	64003263	4
chr10	121459925	121460460	chr10	121479859	121480339	4
chr10	27027845	27028479	chr10	27038500	27039065	7
chr10	73620014	73621411	chr10	73648513	73649386	5
chr10	90695137	90695446	chr10	90733861	90734551	4
chr10	12084563	12086861	chr10	12170712	12172966	17
chr10	69644173	69644935	chr10	70095888	70097144	5
chr10	27088276	27089105	chr10	27149212	27150121	7
chr10	121236977	121237919	chr10	121276189	121276460	4
chr10	98488298	98488846	chr10	98496938	98497344	4
chr10	85909476	85910170	chr10	85923402	85924461	5
chr10	75109491	75110448	chr10	75122996	75123560	4
chr10	97527865	97528620	chr10	97539422	97540355	4
chr10	133785902	133786492	chr10	133795458	133795963	4
chr10	91093406	91094489	chr10	91105229	91105800	4
chr10	102438220	102438323	chr10	124870153	124870278	4
chr10	133741952	133742219	chr10	133794715	133795173	5
chr10	64413788	64415487	chr10	64492813	64493368	7
chr10	3907447	3907852	chr10	3919904	3920210	4
chr10	98507624	98508092	chr10	98524117	98524662	5
chr10	73603754	73604142	chr10	73615886	73616167	4
chr10	112601012	112601686	chr10	112642982	112643761	4
chr10	64392048	64393153	chr10	64577043	64578302	6
chr10	7567217	7567645	chr10	7729301	7729643	4
chr10	99205764	99206395	chr10	99226719	99227701	4
chr10	17258128	17258579	chr10	17269462	17269717	4
chr10	102105497	102106968	chr10	102132856	102135010	22
chr10	12083738	12084492	chr10	12116835	12117915	7
chr10	6244774	6245560	chr10	6389835	6390707	7
chr10	51578697	51578865	chr10	51586817	51587773	4
chr10	1085257	1086820	chr10	1093726	1096004	24
chr10	3807192	3807430	chr10	3827596	3827747	4
chr10	120789954	120790958	chr10	120807588	120808077	4
chr10	90021466	90022099	chr10	90030556	90031198	4
chr10	18948083	18949475	chr10	18956893	18958962	13
chr10	70725482	70726136	chr10	70733806	70735150	6
chr10	120221924	120222091	chr10	121944699	121944790	4
chr10	63674534	63676007	chr10	63683509	63684448	4
chr10	98378701	98378942	chr10	98396782	98397038	5
chr10	75503547	75504558	chr10	75539708	75542037	7
chr10	3907242	3909297	chr10	3917272	3918385	8
chr10	74020623	74021954	chr10	74079483	74080846	12
chr10	14646184	14647235	chr10	14880033	14881686	7
chr10	79806851	79807345	chr10	79816110	79816376	4
chr10	35440703	35441009	chr10	35459733	35460031	4
chr10	104179488	104182921	chr10	104190572	104193786	49
chr10	103898273	103898856	chr10	103909627	103910251	4
chr10	98022128	98023504	chr10	98031146	98031933	8
chr10	91061689	91062468	chr10	91111277	91111520	4
chr10	112563665	112564442	chr10	112642298	112642488	4
chr10	70531932	70533464	chr10	70544779	70545522	5
chr10	79795396	79799345	chr10	79806413	79808093	21
chr10	70838803	70839376	chr10	70847406	70847569	4
chr10	97457149	97457858	chr10	97543790	97544803	4
chr10	104503468	104503760	chr10	104531459	104532511	4
chr10	62528730	62528838	chr10	62537884	62538216	4
chr10	52267676	52268451	chr10	52298542	52299247	4
chr10	30742288	30743014	chr10	30823361	30823460	4
chr10	3928981	3930229	chr10	3977386	3977639	5
chr10	70287215	70287893	chr10	70444137	70445265	4
chr10	112121159	112121800	chr10	112130626	112131527	4
chr10	103578319	103579398	chr10	103911765	103912529	5
chr10	27444170	27444412	chr10	27452214	27452650	4
chr10	75793481	75793739	chr10	75802656	75802897	4
chr10	78962050	78962148	chr10	79608684	79608798	4
chr10	69807237	69807878	chr10	69828729	69829150	4
chr10	122610847	122611254	chr10	123687109	123687601	5
chr10	35438163	35439476	chr10	35483686	35486311	19
chr10	94489489	94490255	chr10	94501654	94502168	5
chr10	3803589	3803739	chr10	3814606	3814719	5
chr10	11217320	11218046	chr10	11268168	11268818	6
chr10	11211882	11213023	chr10	11239226	11240403	6
chr10	63719415	63721222	chr10	63730282	63730573	6
chr10	70805679	70807082	chr10	70825297	70825720	4
chr10	70803872	70805987	chr10	70853105	70854527	15
chr10	27454242	27455201	chr10	27463938	27464539	5
chr10	89622115	89622606	chr10	89719218	89719860	4
chr10	5855300	5855446	chr10	5933349	5933904	6
chr10	104892226	104892846	chr10	104951983	104953158	4
chr10	73487225	73487818	chr10	73507167	73507901	4
chr10	112602636	112603119	chr10	112625818	112626674	5
chr10	3824948	3825669	chr10	3848288	3848768	5
chr10	98411810	98411964	chr10	98478942	98480391	4
chr10	101372097	101372333	chr10	101380365	101380744	6
chr10	104411722	104412582	chr10	104471186	104471708	7
chr10	23733149	23733852	chr10	23741382	23741979	4
chr10	5792310	5792642	chr10	5806709	5807172	4
chr10	5730593	5731006	chr10	5740571	5741234	4
chr10	115785239	115785884	chr10	115855944	115856547	4
chr10	96351414	96352841	chr10	96366397	96367205	13
chr10	43910355	43911019	chr10	43947447	43947736	4
chr10	115614560	115615635	chr10	115721097	115721994	4
chr10	111828858	111829891	chr10	111845131	111845902	4
chr10	97416534	97417015	chr10	97453545	97454093	4
chr10	124767944	124768701	chr10	124913451	124913682	5
chr10	6205549	6205878	chr10	6217738	6218465	4
chr10	22993614	22994157	chr10	23012084	23012749	6
chr10	25173960	25174406	chr10	25184081	25184197	4
chr10	120904794	120905352	chr10	120934068	120935855	5
chr10	74079472	74080855	chr10	74096815	74097434	7
chr10	1042103	1042543	chr10	1051069	1052208	5
chr10	30725972	30727112	chr10	30817665	30819264	9
chr10	74008277	74009001	chr10	74045439	74046242	6
chr10	83112163	83112375	chr10	83218276	83218308	4
chr10	3799378	3799933	chr10	3825604	3825818	5
chr10	33229564	33230094	chr10	33247928	33248440	4
chr10	112575301	112575562	chr10	112601488	112602191	5
chr10	91093841	91093992	chr10	91102327	91102933	4
chr10	74094023	74094939	chr10	74104690	74105672	9
chr10	75530310	75531009	chr10	75544085	75545716	8
chr10	3845461	3846240	chr10	3916854	3917470	4
chr10	109419099	109419173	chr10	109698761	109698914	4
chr10	11595647	11597003	chr10	11643588	11644412	5
chr10	64415309	64415665	chr10	64468387	64468498	4
chr10	5858327	5859552	chr10	5882173	5882621	6
chr10	11205386	11205974	chr10	11288533	11289285	4
chr10	104678009	104678448	chr10	104687181	104688203	6
chr10	73977156	73979223	chr10	74007727	74008737	7
chr10	112506001	112507130	chr10	112663054	112664843	9
chr10	82213910	82214643	chr10	82225838	82226517	4
chr10	32551358	32551674	chr10	32639410	32639871	4
chr10	88159043	88159601	chr10	88281614	88282395	5
chr10	6176822	6177325	chr10	6247004	6247716	4
chr10	70091483	70091827	chr10	70660894	70661590	4
chr10	30726313	30726862	chr10	30739614	30740304	4
chr10	74018281	74019258	chr10	74031949	74032505	5
chr10	977717	978570	chr10	1094203	1095835	9
chr10	30680845	30681715	chr10	30876592	30876716	4
chr10	63759382	63760313	chr10	64003391	64004245	4
chr10	120925122	120926372	chr10	120935911	120938292	12
chr10	22971379	22972610	chr10	23000839	23002799	6
chr10	26737639	26738025	chr10	26746007	26746865	6
chr10	111767080	111768077	chr10	112063956	112064737	5
chr10	98458440	98459491	chr10	98591080	98591578	4
chr10	1757859	1758475	chr10	1779382	1780218	4
chr10	63703101	63704362	chr10	63760067	63760588	5
chr10	112508312	112509590	chr10	112652819	112653474	4
chr10	74034576	74035719	chr10	74087876	74088841	7
chr10	5854261	5856534	chr10	5885813	5886961	9
chr10	112064780	112065354	chr10	112260073	112260706	7
chr10	70809085	70816131	chr10	70845838	70850523	81
chr10	71905620	71907275	chr10	71927384	71928877	9
chr10	75128775	75129482	chr10	75141032	75141513	4
chr10	91061334	91062127	chr10	91151417	91152456	5
chr10	120810416	120810857	chr10	120838050	120839332	6
chr10	104004934	104006128	chr10	104013583	104015456	19
chr10	116580668	116581149	chr10	116589757	116590875	4
chr10	112260053	112261972	chr10	112294238	112296871	21
chr10	81946917	81948433	chr10	81962297	81966074	45
chr10	11217880	11218750	chr10	11241338	11241734	4
chr10	103227259	103227653	chr10	103238808	103239462	5
chr10	99187124	99190109	chr10	99204702	99206388	22
chr10	52096108	52097358	chr10	52106600	52107775	5
chr10	64370376	64370662	chr10	64405052	64405517	4
chr10	116569028	116569616	chr10	116578959	116579522	5
chr10	104153372	104155984	chr10	104180367	104182619	34
chr10	59937049	59937359	chr10	60051335	60051613	4
chr10	45461445	45462441	chr10	45473669	45474386	4
chr10	120853237	120854082	chr10	120863164	120863704	4
chr10	70091510	70091967	chr10	70106749	70108773	6
chr10	52268198	52268497	chr10	52300116	52300650	5
chr10	1039978	1040591	chr10	1089890	1090845	4
chr10	89633893	89634511	chr10	89644001	89644686	4
chr10	102099060	102099611	chr10	102110703	102111015	4
chr10	103648483	103649546	chr10	103824466	103825154	4
chr10	121072414	121073472	chr10	121082541	121083118	4
chr10	102086802	102087156	chr10	102098929	102099188	4
chr10	96305684	96306887	chr10	96317204	96318066	5
chr10	35415659	35416701	chr10	35430551	35431539	5
chr10	126320747	126320873	chr10	126353626	126354147	4
chr10	97545246	97545727	chr10	97597342	97597838	4
chr10	89619769	89620805	chr10	90312712	90313345	6
chr10	14945503	14946965	chr10	14967719	14969227	7
chr10	64893676	64894310	chr10	64918854	64919459	4
chr10	70716764	70717394	chr10	70724863	70725691	5
chr10	5882098	5882436	chr10	5915419	5916283	4
chr10	49486982	49487143	chr10	49525777	49525841	4
chr10	70752228	70752899	chr10	70852896	70854164	6
chr10	104001352	104002226	chr10	104009368	104010340	5
chr10	125157422	125158048	chr10	125309652	125310786	6
chr10	70832872	70833269	chr10	70852886	70853214	4
chr10	43902618	43905397	chr10	43950189	43951999	21
chr10	63810838	63811330	chr10	63831121	63831728	4
chr10	45454984	45455723	chr10	45463682	45463897	4
chr10	97544013	97544595	chr10	97600609	97601117	4
chr10	73610696	73611834	chr10	73656135	73656434	11
chr10	101500132	101500353	chr10	101650118	101650684	4
chr10	52216451	52216878	chr10	52267959	52268604	5
chr10	81011388	81012295	chr10	81026000	81026788	9
chr10	70810962	70812341	chr10	70825549	70826651	9
chr10	75547729	75548391	chr10	75571354	75572193	4
chr10	46076786	46077572	chr10	46087811	46088724	6
chr10	97552200	97553371	chr10	97598354	97599684	4
chr10	98496599	98497335	chr10	98507211	98508081	5
chr10	75563885	75564139	chr10	75621852	75622291	4
chr10	135170853	135170967	chr10	135185269	135185815	4
chr10	11238356	11239364	chr10	11284839	11285247	4
chr10	69647526	69648750	chr10	69659165	69660487	7
chr10	75654453	75655598	chr10	75700505	75700946	4
chr10	63759828	63760867	chr10	63810021	63810468	5
chr10	30731621	30731828	chr10	30821129	30821280	4
chr10	63511342	63512137	chr10	63594624	63595059	4
chr10	129914200	129917198	chr10	129924195	129925741	20
chr10	112272760	112273961	chr10	112288965	112289795	8
chr10	64414996	64415827	chr10	64440858	64441862	21
chr10	97453282	97454135	chr10	97593369	97594532	5
chr10	97503429	97504606	chr10	97544846	97546054	7
chr10	5854871	5856861	chr10	5904261	5905185	13
chr10	73610844	73611130	chr10	74079222	74079549	4
chr10	70480609	70481265	chr10	70660421	70661529	10
chr10	101525471	101526180	chr10	101536754	101537718	4
chr10	135170551	135171537	chr10	135207301	135208471	7
chr10	26742089	26742561	chr10	26776077	26776379	4
chr10	70783514	70784795	chr10	70852916	70854315	11
chr10	70216800	70217566	chr10	70231674	70232711	4
chr10	98028760	98036439	chr10	98046132	98050745	114
chr10	11284893	11285531	chr10	11303818	11304061	4
chr10	97544514	97547971	chr10	97591671	97592681	17
chr10	1079494	1083362	chr10	1090276	1092228	24
chr10	65388872	65389322	chr10	65470601	65471141	5
chr10	45458417	45459722	chr10	45473570	45474437	10
chr10	63725529	63726230	chr10	63805769	63806336	4
chr10	26719364	26720296	chr10	26736574	26737104	4
chr10	74054842	74060200	chr10	74075999	74082923	185
chr10	3795373	3795806	chr10	3818425	3818878	4
chr10	31721504	31721792	chr10	31739805	31740015	4
chr10	126406419	126406982	chr10	126417115	126417768	5
chr10	103572611	103574257	chr10	103590215	103590856	9
chr10	60093982	60094799	chr10	60103111	60103445	6
chr10	135207548	135209466	chr10	135218408	135220449	14
chr10	121276350	121277966	chr10	121299771	121300603	7
chr10	69615422	69615621	chr10	69916119	69916443	4
chr10	73975129	73979352	chr10	74032516	74035122	43
chr10	112260063	112261254	chr10	112306775	112308060	5
chr10	64995862	64996622	chr10	65017173	65017969	4
chr10	11215385	11216015	chr10	11300507	11301239	5
chr10	30701946	30703808	chr10	30723366	30726284	29
chr10	60025996	60026597	chr10	60051507	60052084	4
chr10	75519020	75519950	chr10	75544996	75545417	7
chr10	103879649	103881296	chr10	103890635	103893763	27
chr10	11211141	11211973	chr10	11220523	11220776	4
chr10	12073776	12074347	chr10	12083438	12084125	5
chr10	97515384	97515947	chr10	97523935	97524192	4
chr10	94343455	94345197	chr10	94352542	94353123	7
chr10	74007726	74009858	chr10	74055534	74058129	58
chr10	70715150	70717906	chr10	70883068	70884435	19
chr10	74032751	74034647	chr10	74100156	74101560	16
chr10	112064598	112064981	chr10	112262591	112264642	9
chr10	97578445	97581776	chr10	97596977	97598862	20
chr10	63810832	63811470	chr10	63868796	63869302	4
chr10	11706205	11706681	chr10	11715743	11715961	4
chr10	74033280	74033461	chr10	74089768	74090200	4
chr10	103894502	103896408	chr10	103905951	103907667	14
chr10	73978408	73979349	chr10	74035150	74035643	5
chr10	112667630	112669609	chr10	112678514	112680053	12
chr10	32545454	32545944	chr10	32635170	32636212	11
chr10	95429917	95430340	chr10	95446145	95446308	4
chr10	73922698	73923211	chr10	73933190	73933930	4
chr10	13755163	13755778	chr10	13788458	13789556	6
chr10	67612175	67612350	chr10	67635399	67635749	4
chr10	102109429	102110270	chr10	102122360	102123329	5
chr10	35416494	35417973	chr10	35473546	35474983	8
chr10	14629949	14631086	chr10	14641445	14641789	5
chr10	72237604	72239037	chr10	72250187	72250759	6
chr10	101380159	101381249	chr10	101491754	101492177	8
chr10	124741184	124742224	chr10	124768146	124768644	4
chr10	73486995	73488043	chr10	73495437	73496348	5
chr10	88160214	88160430	chr10	88281268	88281912	7
chr10	39120316	39120716	chr10	39128584	39128922	4
chr10	129901008	129901318	chr10	129918536	129919079	5
chr10	70287279	70287793	chr10	70587055	70587426	4
chr10	73630632	73631988	chr10	73648383	73648984	8
chr10	63809023	63809668	chr10	63858660	63858968	4
chr10	12375693	12376433	chr10	12391240	12391720	5
chr10	103896969	103897676	chr10	103906696	103907140	4
chr10	89630942	89631439	chr10	89670333	89670652	4
chr10	30700942	30701394	chr10	30826460	30826944	4
chr10	98706893	98707000	chr10	98751233	98751367	4
chr10	1033814	1035003	chr10	1054982	1056334	4
chr10	91479842	91480639	chr10	91491548	91492367	4
chr10	22604973	22605699	chr10	22622310	22622610	4
chr10	103113428	103113830	chr10	103330240	103330393	4
chr10	31713603	31713849	chr10	32040880	32040988	4
chr10	64377900	64379014	chr10	64570593	64571189	5
chr10	121463514	121465055	chr10	121485208	121486250	11
chr10	43893220	43893765	chr10	43948896	43949307	5
chr10	32624782	32626161	chr10	32634385	32634694	4
chr10	120840385	120840585	chr10	120891298	120891665	4
chr10	90694758	90695309	chr10	90736474	90736644	4
chr10	63809384	63810441	chr10	63839626	63840134	4
chr10	112064690	112065244	chr10	112306991	112307489	5
chr10	22904084	22904396	chr10	22983108	22983683	4
chr10	103892792	103893840	chr10	103915981	103917412	9
chr10	63714339	63714924	chr10	63722513	63723238	4
chr10	32622960	32625461	chr10	32635018	32636120	11
chr10	32584576	32585911	chr10	32593229	32594007	4
chr10	99167028	99167861	chr10	99205742	99206241	6
chr10	97646481	97646743	chr10	97656361	97656547	4
chr10	11602934	11603210	chr10	11720273	11720502	4
chr10	32616297	32616539	chr10	32635148	32635303	4
chr10	115639397	115640210	chr10	115718833	115719425	4
chr10	70748122	70749309	chr10	70756930	70758182	10
chr10	135192438	135193369	chr10	135203726	135205184	7
chr10	49880522	49881208	chr10	49897797	49899141	4
chr10	43915804	43916657	chr10	43947538	43949356	8
chr10	74007587	74009582	chr10	74018420	74022081	52
chr10	112125684	112125978	chr10	112137654	112137997	4
chr10	11241176	11242177	chr10	11250135	11250723	4
chr10	12062763	12064657	chr10	12085919	12086636	8
chr10	104005218	104006450	chr10	104017811	104018851	9
chr10	103912013	103913010	chr10	103923289	103923834	9
chr10	91092317	91092785	chr10	91403656	91403908	4
chr10	23003248	23003741	chr10	23011720	23012989	7
chr10	11637289	11637449	chr10	11653572	11653876	4
chr10	112604019	112604979	chr10	112612298	112613207	6
chr10	22517292	22518573	chr10	22540786	22542531	11
chr10	14631978	14632382	chr10	14641136	14642016	4
chr10	75503501	75505435	chr10	75517966	75520439	21
chr10	65460697	65461128	chr10	65480699	65480850	4
chr10	70092398	70093357	chr10	70101464	70102351	8
chr10	70854906	70856807	chr10	70867004	70868217	12
chr10	112600888	112604216	chr10	112619534	112621054	26
chr10	75638455	75638705	chr10	75767912	75768590	4
chr10	112637057	112638430	chr10	112647004	112647856	5
chr10	11221903	11222612	chr10	11235753	11236447	5
chr10	12067095	12067845	chr10	12083809	12084353	5
chr10	98422719	98422855	chr10	98507918	98508336	4
chr10	1038393	1038637	chr10	1103559	1103745	4
chr10	32635113	32636478	chr10	32734296	32735422	10
chr10	120938152	120938867	chr10	120965992	120966865	6
chr10	71914907	71915758	chr10	71930310	71930659	4
chr10	46149330	46150177	chr10	46167424	46168256	4
chr10	74117817	74118280	chr10	74327706	74328056	4
chr10	125341730	125341990	chr10	125726661	125727446	4
chr10	120820624	120820971	chr10	120832841	120833664	4
chr10	13688622	13689252	chr10	13718509	13719001	4
chr10	76677868	76678131	chr10	76696890	76697754	4
chr10	104168396	104169853	chr10	104178244	104179123	6
chr10	101934423	101936066	chr10	101943379	101944964	8
chr10	97989507	97989872	chr10	98028884	98029579	7
chr10	104401150	104402696	chr10	104472881	104475137	9
chr10	112037101	112037409	chr10	112057012	112057773	4
chr10	75558275	75558876	chr10	75570725	75571638	7
chr10	112717000	112717890	chr10	112726964	112727577	5
chr10	112564036	112564965	chr10	112624359	112624713	5
chr10	74856412	74856910	chr10	75255510	75255913	5
chr10	93861050	93861904	chr10	93901361	93902114	6
chr10	112643217	112644095	chr10	112653434	112653942	6
chr10	71895090	71896060	chr10	71905596	71905935	5
chr10	73487061	73488451	chr10	73528351	73529534	9
chr10	1093654	1095395	chr10	1101971	1105394	38
chr10	112511862	112512446	chr10	112670277	112671120	4
chr10	75618716	75619544	chr10	75634052	75635235	7
chr10	75255428	75255767	chr10	75265740	75266584	4
chr10	76879042	76879941	chr10	76969398	76970787	4
chr10	112070827	112071364	chr10	112259226	112259732	5
chr10	64412319	64413164	chr10	64577711	64577997	5
chr10	26661826	26662342	chr10	26737029	26738150	4
chr10	27433318	27433879	chr10	27620061	27620490	4
chr10	98459326	98460915	chr10	98478213	98480772	17
chr10	75503872	75505122	chr10	75570857	75571871	6
chr10	98408038	98408870	chr10	98480171	98480546	6
chr10	97543722	97544485	chr10	97557527	97557912	4
chr10	6244748	6245139	chr10	6253416	6254907	6
chr10	112174294	112174793	chr10	112185536	112186384	8
chr10	97543426	97543990	chr10	97594388	97595839	6
chr10	45443120	45444488	chr10	45452833	45453657	5
chr10	69645036	69645895	chr10	69653679	69654923	6
chr10	14921687	14922148	chr10	14995460	14996366	4
chr10	64414698	64415802	chr10	64467163	64467555	4
chr10	57888252	57888352	chr10	122503412	122503502	4
chr10	112259794	112261289	chr10	112268603	112270213	9
chr10	64762727	64762888	chr10	66066067	66066191	4
chr10	74082354	74082834	chr10	74091465	74093697	6
chr10	70847531	70847819	chr10	70873884	70874092	4
chr10	30735730	30736706	chr10	30782659	30783470	6
chr10	70821211	70822408	chr10	70846960	70848903	13
chr10	135210767	135211786	chr10	135219574	135220236	5
chr10	81004731	81005923	chr10	81026459	81026908	7
chr10	12085274	12086282	chr10	12119419	12120554	14
chr10	28834386	28835991	chr10	28845834	28846714	6
chr10	32604922	32607014	chr10	32614787	32616353	10
chr10	112648132	112648386	chr10	112662294	112662560	4
chr10	64916836	64918160	chr10	65388734	65389683	4
chr10	112172875	112173510	chr10	112185160	112185883	5
chr10	55225614	55225818	chr10	55240078	55240541	4
chr10	106100698	106101414	chr10	106109536	106110229	4
chr10	104153539	104154593	chr10	104191769	104193228	10
chr10	73975376	73977557	chr10	74056994	74058006	10
chr10	70853004	70853568	chr10	70861344	70862677	7
chr10	91087442	91087800	chr10	91129392	91129765	5
chr10	13755029	13755583	chr10	13799181	13799896	6
chr10	105211427	105212812	chr10	105225921	105227538	11
chr10	100656376	100656821	chr10	100710395	100710688	4
chr10	124892752	124892830	chr10	124929230	124929731	4
chr10	72238076	72239249	chr10	72258566	72259808	6
chr10	63829182	63830184	chr10	63843635	63844103	6
chr10	12186105	12187247	chr10	12195233	12196312	4
chr10	74022228	74022681	chr10	74038074	74038640	4
chr10	74031780	74039906	chr10	74050495	74058752	357
chr10	67491055	67491591	chr10	67499550	67500269	5
chr10	60094598	60097437	chr10	60143577	60146381	46
chr10	112114822	112115355	chr10	112327497	112328140	4
chr10	60704632	60704929	chr10	60713336	60713852	4
chr10	112174015	112174922	chr10	112258588	112260334	7
chr10	71875576	71876536	chr10	71884199	71884527	8
chr10	71906317	71906950	chr10	71993097	71993466	4
chr10	64216233	64217028	chr10	64576223	64576902	4
chr10	82216939	82218384	chr10	82227921	82228262	4
chr10	70094057	70094801	chr10	70102348	70103813	7
chr10	104167991	104171101	chr10	104179441	104181072	22
chr10	45872893	45873686	chr10	45905795	45906640	4
chr10	97580311	97581427	chr10	97595111	97596039	6
chr10	33225665	33226551	chr10	33239374	33239805	4
chr10	103362509	103362935	chr10	103539456	103541143	14
chr10	89851227	89851763	chr10	89866043	89866389	6
chr10	81067523	81067906	chr10	81075909	81076114	4
chr10	74033585	74034815	chr10	74086730	74087461	5
chr10	97453685	97454345	chr10	97543110	97544077	5
chr10	65020255	65021422	chr10	65389676	65390538	4
chr10	3894507	3895055	chr10	3914474	3914804	5
chr10	14645850	14648324	chr10	14689166	14691498	23
chr10	27385689	27385840	chr10	27415523	27416129	4
chr10	75519102	75520311	chr10	75527385	75528450	9
chr10	121445613	121446228	chr10	121485248	121485733	5
chr10	124915391	124915940	chr10	125162042	125162334	4
chr10	21999567	22000284	chr10	22010659	22011288	4
chr10	119412401	119413051	chr10	119423169	119423568	8
chr10	106098166	106099328	chr10	106108572	106110149	12
chr10	124898086	124898899	chr10	124906689	124907720	7
chr10	74807829	74808296	chr10	74820989	74821100	4
chr10	90430412	90430465	chr10	90470133	90470364	4
chr10	95136187	95136434	chr10	95241766	95242702	5
chr10	6130384	6132170	chr10	6244595	6245962	21
chr10	119064173	119064268	chr10	119496364	119496470	4
chr10	70853802	70854249	chr10	70869682	70870368	5
chr10	3892963	3895942	chr10	3915726	3918198	35
chr10	1066011	1066576	chr10	1076335	1077004	7
chr10	120824960	120826194	chr10	120833486	120835982	12
chr10	3825298	3825818	chr10	3847352	3847607	4
chr10	12164971	12165184	chr10	12289010	12289649	4
chr10	3827633	3828261	chr10	4173984	4174670	5
chr10	89842334	89843127	chr10	89850861	89851753	5
chr10	72141101	72142730	chr10	72163658	72164124	7
chr10	75493613	75494339	chr10	75544937	75545624	6
chr10	52092935	52093546	chr10	52108498	52109154	4
chr10	26719130	26720283	chr10	26737706	26738341	6
chr10	7499325	7499863	chr10	7522577	7523168	4
chr10	103989604	103989755	chr10	104107090	104107187	4
chr10	65015792	65015929	chr10	65024712	65025309	4
chr10	75532082	75535556	chr10	75544562	75546419	25
chr10	74853662	74854037	chr10	74927383	74927943	4
chr10	65070657	65071484	chr10	65085140	65085942	4
chr10	96304890	96306555	chr10	96316342	96317287	6
chr10	71911193	71911634	chr10	71919350	71920224	4
chr10	17685803	17686272	chr10	17726537	17727709	9
chr10	75802695	75803103	chr10	75815112	75816191	6
chr10	962750	963351	chr10	976035	976252	4
chr10	101947771	101948088	chr10	101970957	101971283	4
chr10	103347748	103348651	chr10	103358019	103358929	6
chr10	70804152	70804414	chr10	70854565	70855181	4
chr10	6950941	6951631	chr10	6970036	6970347	4
chr10	82204404	82204860	chr10	82218221	82218859	5
chr10	98718065	98718966	chr10	98727076	98727718	4
chr10	63981449	63981758	chr10	64003196	64003512	4
chr10	71030299	71030944	chr10	71071427	71071935	4
chr10	15524952	15525528	chr10	15626216	15626726	4
chr10	112596537	112596797	chr10	112674464	112675219	4
chr10	98427196	98427502	chr10	98450164	98450396	4
chr10	60094809	60095393	chr10	60153764	60154361	5
chr10	71930155	71930471	chr10	71992767	71993786	5
chr10	48353240	48353595	chr10	48377264	48377873	4
chr10	112703770	112704348	chr10	112767493	112768583	4
chr10	65012024	65013336	chr10	65028777	65029347	4
chr10	97517708	97519863	chr10	97590583	97594728	40
chr10	81004225	81004738	chr10	81050638	81051271	4
chr10	92752566	92753634	chr10	92765260	92765554	4
chr10	89621009	89621557	chr10	89655662	89655940	4
chr10	14879430	14880214	chr10	15001788	15002280	4
chr10	75910946	75912092	chr10	75941432	75943109	6
chr10	14575845	14576304	chr10	14586268	14586915	5
chr10	79298846	79298962	chr10	79445378	79445456	4
chr10	22571764	22571955	chr10	22586317	22586574	4
chr10	98403885	98404630	chr10	98479767	98480384	4
chr10	112533940	112534355	chr10	112679908	112680524	4
chr10	127548190	127548692	chr10	127562248	127562409	4
chr10	65053177	65053998	chr10	65061752	65062647	4
chr10	129876539	129876872	chr10	129919117	129919295	4
chr10	27425309	27425760	chr10	27433660	27434303	5
chr10	121119752	121120326	chr10	121128490	121129013	5
chr10	96968418	96968551	chr10	96979923	96980764	4
chr10	75757642	75759084	chr10	75767694	75768297	5
chr10	70816634	70817553	chr10	70847547	70848320	6
chr10	30723307	30724425	chr10	30782436	30783274	10
chr10	101152391	101152555	chr10	101369601	101370108	4
chr10	97645294	97645944	chr10	97656100	97656936	4
chr10	65299664	65300211	chr10	65314086	65314890	4
chr10	92927717	92927925	chr10	92958803	92959183	4
chr10	64415252	64415708	chr10	64495000	64495915	5
chr10	91011689	91012211	chr10	91020116	91020308	4
chr10	112144344	112144527	chr10	112274860	112275490	4
chr10	75561476	75563051	chr10	75571135	75571658	9
chr10	6150925	6151638	chr10	6182901	6183331	4
chr10	102511716	102511815	chr10	102910309	102910483	4
chr10	74038393	74039326	chr10	74057709	74058484	5
chr10	70727331	70728911	chr10	70735543	70737569	10
chr10	3799517	3800572	chr10	3829225	3829823	6
chr10	975717	977423	chr10	1038623	1038958	6
chr10	103925469	103925700	chr10	104153266	104154079	4
chr10	89830920	89831290	chr10	89850171	89850650	4
chr10	75477149	75477566	chr10	75489845	75490379	5
chr10	64492770	64493239	chr10	64571379	64571633	4
chr10	75011849	75012583	chr10	75023696	75024023	4
chr10	27057634	27058020	chr10	27066677	27066828	4
chr10	99161016	99161355	chr10	99172244	99172909	4
chr10	89695398	89695653	chr10	89824506	89824715	4
chr10	103600677	103601264	chr10	103825735	103826993	6
chr10	93617444	93618378	chr10	93626758	93627998	7
chr10	96255772	96256261	chr10	96304427	96305205	4
chr10	127798733	127798940	chr10	127820303	127820524	4
chr10	97054335	97055181	chr10	97069244	97070614	7
chr10	90639760	90641421	chr10	90658113	90658952	6
chr10	104409231	104410640	chr10	104420898	104421958	10
chr10	106069468	106070115	chr10	106099189	106099888	4
chr10	6183971	6184810	chr10	6205513	6205835	4
chr10	73078723	73079455	chr10	73132765	73134491	8
chr10	69530869	69531447	chr10	69540185	69541358	4
chr10	101378322	101382516	chr10	101418021	101419711	25
chr10	6219008	6220074	chr10	6229651	6230592	6
chr10	89647340	89648406	chr10	89656831	89657304	5
chr10	102829841	102829977	chr10	131958875	131958972	4
chr10	37965156	37965252	chr10	65642287	65642338	4
chr10	31646633	31646815	chr10	31673391	31673519	4
chr10	35415506	35415993	chr10	35624949	35626174	6
chr10	70717583	70719033	chr10	70727969	70728562	8
chr10	97024442	97025217	chr10	97055107	97055339	4
chr10	33229780	33230452	chr10	33243856	33244241	4
chr10	17684252	17684854	chr10	17696683	17697263	4
chr10	49514318	49514954	chr10	49546572	49547086	4
chr10	27089642	27091362	chr10	27149297	27150099	5
chr10	45914012	45916606	chr10	45955703	45957971	27
chr10	22895283	22895399	chr10	22993589	22994272	4
chr10	74005618	74006476	chr10	74021039	74021425	5
chr10	11706156	11706631	chr10	11750945	11751332	4
chr10	35379051	35379725	chr10	35415273	35416422	7
chr10	74052881	74053350	chr10	74091644	74092037	4
chr10	89824428	89825008	chr10	89876462	89877998	5
chr10	102193650	102193808	chr10	102278142	102278967	6
chr10	99160614	99161574	chr10	99205189	99205922	5
chr10	31284017	31284691	chr10	31298566	31298761	4
chr10	126402318	126402968	chr10	126430879	126431292	5
chr10	98006787	98007316	chr10	98027307	98027886	4
chr10	112665592	112666147	chr10	112678364	112679247	4
chr10	103600007	103600401	chr10	103800479	103801089	4
chr10	91405808	91407237	chr10	91461110	91461789	7
chr10	112659533	112660180	chr10	112667790	112668658	4
chr10	30726451	30728225	chr10	30744142	30744804	6
chr10	75485559	75486415	chr10	75510564	75510732	4
chr10	74855207	74857238	chr10	74877360	74878975	38
chr10	3828626	3829213	chr10	3909574	3909913	5
chr10	6076512	6077482	chr10	6086459	6087014	4
chr10	74002397	74002849	chr10	74011406	74012091	4
chr10	112506294	112508047	chr10	112633430	112634325	7
chr10	125162107	125162879	chr10	125312443	125313179	4
chr10	87654294	87654499	chr10	87670833	87670928	4
chr10	112264752	112265329	chr10	112275412	112275737	5
chr10	74007924	74008541	chr10	74050763	74052481	4
chr10	90745168	90746288	chr10	90754000	90754895	5
chr10	112603033	112603583	chr10	112634569	112634905	4
chr10	1034177	1034836	chr10	1088362	1089111	6
chr10	79789371	79789828	chr10	79800239	79801536	5
chr10	101872977	101873506	chr10	101908431	101908860	4
chr10	71891984	71893104	chr10	71904279	71906912	20
chr10	12083824	12087123	chr10	12095183	12096798	17
chr10	43890593	43891437	chr10	43915917	43916324	5
chr10	98401302	98403061	chr10	98478124	98481070	16
chr10	63763967	63764506	chr10	63772925	63773548	4
chr10	69932110	69933379	chr10	70091319	70091819	4
chr10	62597076	62597576	chr10	62608343	62608642	4
chr10	73610494	73611387	chr10	73627592	73628436	9
chr10	32333131	32333375	chr10	32341205	32341653	4
chr10	104006758	104007437	chr10	104016061	104016908	4
chr10	96305007	96306414	chr10	96313364	96315522	14
chr10	103919935	103921027	chr10	103928713	103929458	13
chr10	31642104	31643711	chr10	31673016	31673868	7
chr10	70230882	70231472	chr10	70660363	70660865	4
chr10	64373594	64374760	chr10	64570858	64571795	6
chr10	89824228	89825509	chr10	89870137	89871956	8
chr10	27425054	27425770	chr10	27443104	27443413	4
chr10	11229557	11230261	chr10	11238550	11239120	6
chr10	63855617	63856375	chr10	63869256	63869900	8
chr10	52191551	52192210	chr10	52216477	52217110	6
chr10	126307282	126307734	chr10	126433541	126433846	4
chr10	30713462	30713641	chr10	30725996	30726187	4
chr10	120813476	120814425	chr10	120824780	120825362	5
chr10	98407609	98407971	chr10	98438290	98438976	4
chr10	74044287	74045792	chr10	74094038	74095447	7
chr10	13329839	13330997	chr10	13343713	13344430	7
chr10	111829394	111830342	chr10	111846333	111846985	6
chr10	14880167	14880976	chr10	14931714	14932131	4
chr10	112220125	112221279	chr10	112257416	112258174	6
chr10	91369493	91370267	chr10	91461050	91461324	4
chr10	70287232	70287902	chr10	70310318	70311141	7
chr10	112116350	112117468	chr10	112252072	112252558	9
chr10	80990069	80990898	chr10	81001653	81002243	4
chr10	54749978	54750153	chr10	54782202	54782291	4
chr10	112510411	112511141	chr10	112525469	112526140	4
chr10	103212892	103213427	chr10	103239165	103239522	4
chr10	112505592	112507068	chr10	112653055	112654266	10
chr10	124740150	124740877	chr10	125318932	125319105	5
chr10	17688477	17689855	chr10	17697399	17697890	5
chr10	125938835	125939022	chr10	125952296	125952397	5
chr10	22993374	22994599	chr10	23001910	23004098	12
chr10	13313520	13314235	chr10	13344080	13345374	6
chr10	103911335	103913369	chr10	103930243	103932632	15
chr10	27427825	27428970	chr10	27439620	27440646	5
chr10	70077619	70077670	chr10	70088784	70089433	4
chr10	5858497	5859610	chr10	5946160	5946841	4
chr10	22961768	22963054	chr10	22971791	22972511	5
chr10	91087462	91087978	chr10	91151120	91151603	4
chr10	112655626	112657043	chr10	112673819	112675062	6
chr10	102086585	102087513	chr10	102106172	102106800	5
chr10	74018132	74024598	chr10	74031875	74038275	206
chr10	95259670	95260822	chr10	95270978	95271239	6
chr10	22625848	22626137	chr10	22668396	22668867	4
chr10	104164163	104164347	chr10	104178923	104179483	4
chr10	12084943	12085186	chr10	12145326	12146052	4
chr10	98480264	98480977	chr10	98517714	98518377	4
chr10	6150321	6151188	chr10	6193529	6194079	4
chr10	98433242	98434463	chr10	98479234	98481430	11
chr10	69523210	69523391	chr10	69829168	69829268	4
chr10	112514787	112515505	chr10	112525009	112526159	4
chr10	3808229	3808756	chr10	3825269	3826280	5
chr10	74856177	74856659	chr10	74922946	74923514	5
chr10	68050512	68050941	chr10	68153600	68153836	4
chr10	103902676	103903743	chr10	103911539	103912255	8
chr10	27420308	27420498	chr10	27438217	27438472	4
chr10	114291894	114292623	chr10	114305968	114306921	5
chr10	112602862	112603064	chr10	112653177	112653518	6
chr10	112562318	112562778	chr10	112635257	112635345	4
chr10	69639406	69639596	chr10	69648741	69649351	4
chr10	3824765	3825357	chr10	3878657	3878958	5
chr10	14880180	14880754	chr10	14919808	14920924	5
chr10	74823081	74823481	chr10	74856252	74856798	4
chr10	32636250	32636524	chr10	32663569	32664142	4
chr10	112505486	112507262	chr10	112631544	112633052	11
chr10	76004085	76004730	chr10	76779567	76779853	4
chr10	64976653	64977518	chr10	65028776	65029432	9
chr10	70810541	70811325	chr10	70852633	70853313	5
chr10	43905230	43905793	chr10	43946925	43947755	7
chr10	43915718	43916634	chr10	43950881	43951578	6
chr10	97531178	97532101	chr10	97541453	97542482	6
chr10	89621483	89622159	chr10	89842339	89842986	4
chr10	119123535	119124126	chr10	119134826	119135567	4
chr10	59326676	59326845	chr10	112915098	112915184	4
chr10	11277946	11278734	chr10	11314076	11314730	5
chr10	112172534	112173309	chr10	112259353	112260457	4
chr10	63943328	63943597	chr10	64008072	64008522	5
chr10	97521833	97522470	chr10	97580529	97580964	4
chr10	14646816	14647648	chr10	14701177	14702165	11
chr10	35419518	35420490	chr10	35484632	35485279	6
chr10	14968840	14970196	chr10	14992869	14994203	10
chr10	13710293	13710848	chr10	13829117	13829269	4
chr10	102027043	102028026	chr10	102044983	102046628	12
chr10	11238712	11240060	chr10	11271451	11272481	4
chr10	22902640	22903245	chr10	22917676	22918811	5
chr10	112270889	112272062	chr10	112327156	112328708	6
chr10	30722249	30723986	chr10	30744666	30745561	8
chr10	76631336	76631746	chr10	76660591	76661336	5
chr10	11268674	11269323	chr10	11284416	11286024	8
chr10	97550613	97551876	chr10	97591909	97593291	10
chr10	26986482	26986740	chr10	26994956	26995818	4
chr10	111896957	111897050	chr10	112499465	112500225	4
chr10	112331634	112332009	chr10	112363326	112363718	4
chr10	14987302	14987531	chr10	15209630	15210100	4
chr10	63664208	63664731	chr10	63760122	63760588	4
chr10	103601309	103601660	chr10	103626726	103627712	4
chr10	124740409	124741166	chr10	124766161	124766439	4
chr10	90694958	90695333	chr10	90746462	90747320	5
chr10	98679294	98679878	chr10	98692151	98692840	4
chr10	74078849	74081742	chr10	74091139	74095598	74
chr10	64344872	64344987	chr10	64762543	64762706	4
chr10	93847546	93848387	chr10	94194937	94195098	4
chr10	104162875	104164563	chr10	104171838	104173010	9
chr10	63734036	63735932	chr10	63759170	63760293	9
chr10	105156112	105156436	chr10	105171485	105171807	4
chr10	5854267	5856371	chr10	5894006	5894761	15
chr10	112117232	112117976	chr10	112127006	112128140	7
chr10	97543355	97543596	chr10	97551869	97552045	5
chr10	89825549	89827842	chr10	89850255	89851980	18
chr10	64392076	64392373	chr10	64401949	64402677	4
chr10	97551185	97552089	chr10	97579578	97580487	8
chr10	69644273	69644844	chr10	70102702	70102797	4
chr10	116571570	116571991	chr10	116584913	116585352	4
chr10	94501589	94505106	chr10	94515134	94517763	48
chr10	11568867	11569838	chr10	11620355	11621040	5
chr10	18937910	18938769	chr10	18950507	18951409	6
chr10	80343662	80343974	chr10	80358726	80359243	4
chr10	81025361	81027683	chr10	81044481	81047283	44
chr10	129844874	129847937	chr10	129861466	129863830	23
chr10	64926123	64927539	chr10	65478866	65480094	6
chr10	5854433	5856698	chr10	5881882	5883493	27
chr10	112271375	112273673	chr10	112307036	112307728	12
chr10	106066432	106067332	chr10	106109782	106110084	4
chr10	102097900	102099128	chr10	102133110	102133352	5
chr10	98346694	98347127	chr10	98356458	98356642	4
chr10	58549285	58549450	chr10	58641902	58642009	4
chr10	89625408	89626090	chr10	89787860	89787930	4
chr10	118027678	118027781	chr10	120642904	120643014	4
chr10	70748085	70748955	chr10	70862376	70863683	6
chr10	134133703	134134087	chr10	134144781	134145843	6
chr10	955827	956642	chr10	965115	966766	7
chr10	75006659	75007118	chr10	75255233	75255924	6
chr10	3827373	3829673	chr10	3844746	3849774	50
chr10	11217706	11218103	chr10	11285194	11285304	4
chr10	108636390	108636451	chr10	110706460	110706585	4
chr10	98022440	98022556	chr10	98047995	98048509	4
chr10	103911616	103912491	chr10	104153151	104154602	13
chr10	25189541	25190127	chr10	25219012	25219581	4
chr10	64995862	64996590	chr10	65028536	65029287	7
chr10	88149082	88150035	chr10	88280855	88282242	9
chr10	102118734	102119267	chr10	102129781	102131326	4
chr10	101630101	101630786	chr10	101639803	101640243	4
chr10	103985479	103986179	chr10	104112781	104113457	4
chr10	70752809	70754158	chr10	70850715	70851115	7
chr10	135172478	135173500	chr10	135186836	135187576	5
chr10	63660052	63660704	chr10	63761291	63761856	6
chr10	129876936	129877723	chr10	129885862	129886299	4
chr10	38298433	38298717	chr10	38361104	38361445	4
chr10	52214179	52214802	chr10	52266883	52267561	4
chr10	64918119	64918296	chr10	64926426	64926888	4
chr10	70757225	70757661	chr10	70825510	70826217	4
chr10	94505994	94506387	chr10	94515973	94516545	5
chr10	129833556	129834288	chr10	129867196	129867930	8
chr10	101417939	101419945	chr10	101491490	101492563	6
chr10	70821158	70821961	chr10	70830174	70831346	5
chr10	91016031	91016516	chr10	91186222	91186435	4
chr10	60752692	60753334	chr10	60766221	60767134	4
chr10	97609912	97610728	chr10	97618891	97619546	4
chr10	74007936	74008844	chr10	74091415	74092759	12
chr10	120966082	120966920	chr10	121176443	121176751	7
chr10	74046234	74046928	chr10	74113736	74114236	4
chr10	105176563	105177259	chr10	105242245	105242988	5
chr10	74032547	74035169	chr10	74090679	74092512	28
chr10	11487669	11488028	chr10	11502207	11502455	4
chr10	81033182	81034259	chr10	81046285	81047463	6
chr10	45473943	45474348	chr10	45496283	45496899	6
chr10	103929156	103929346	chr10	103941935	103942460	4
chr10	98020455	98020635	chr10	98031148	98031473	4
chr10	105726604	105728461	chr10	105880352	105880959	7
chr10	23012301	23012452	chr10	23031780	23032006	4
chr10	50419435	50419914	chr10	50441977	50442127	4
chr10	64964232	64964860	chr10	65387834	65388955	4
chr10	127408088	127408347	chr10	127423601	127424679	5
chr10	75844818	75845756	chr10	75856333	75856748	4
chr10	27447413	27448330	chr10	27467268	27467918	4
chr10	27031656	27032423	chr10	27041111	27042253	4
chr10	126406181	126407754	chr10	126432695	126433852	9
chr10	115558445	115558574	chr10	115877385	115877518	4
chr10	12659275	12659535	chr10	12686072	12686517	4
chr10	45427979	45428622	chr10	45443333	45443791	4
chr10	12233484	12234084	chr10	12249185	12249689	4
chr10	3827412	3828457	chr10	4169553	4170511	5
chr10	90650891	90651418	chr10	90660821	90661619	4
chr10	121544218	121544450	chr10	121652354	121652994	4
chr10	98479517	98480544	chr10	98496724	98497109	4
chr10	75556664	75557250	chr10	75569261	75570273	4
chr10	108271489	108271532	chr10	110595013	110595194	4
chr10	105211033	105212249	chr10	105230548	105231198	5
chr10	6181896	6182613	chr10	6262186	6262515	4
chr10	12028443	12028977	chr10	12237669	12238300	4
chr10	81011792	81011990	chr10	81024730	81025386	4
chr10	103891847	103896057	chr10	103910110	103914026	67
chr10	3826841	3828300	chr10	3889129	3891249	8
chr10	121463420	121463570	chr10	121632166	121632456	4
chr10	104182291	104182792	chr10	104209564	104209744	4
chr10	70269626	70270109	chr10	70281845	70282366	4
chr10	105176061	105176915	chr10	105244901	105245752	7
chr10	43876906	43877535	chr10	43932247	43932564	5
chr10	111897246	111897695	chr10	112031645	112032689	5
chr10	32606796	32607475	chr10	32623872	32624548	4
chr10	90649072	90649863	chr10	90660825	90662124	9
chr10	112126862	112128418	chr10	112173998	112174727	7
chr10	14626574	14629216	chr10	14642995	14644461	11
chr10	91369487	91370392	chr10	91403398	91404506	7
chr10	975685	977925	chr10	1033428	1034539	14
chr10	74852675	74852962	chr10	75003756	75004452	4
chr10	104401184	104402590	chr10	104410436	104411395	9
chr10	22136865	22136931	chr10	85679712	85680007	4
chr10	97461629	97462233	chr10	97575959	97576209	4
chr10	3827280	3828384	chr10	3870872	3872553	11
chr10	121301231	121302398	chr10	121355359	121356165	7
chr10	98461329	98462058	chr10	98480171	98481202	6
chr10	38319154	38319360	chr10	38327547	38327614	4
chr10	104164874	104165322	chr10	104180452	104182668	6
chr10	129833763	129834035	chr10	129863633	129864259	4
chr10	112262422	112262994	chr10	112272832	112273522	4
chr10	70723103	70724816	chr10	70743054	70743816	7
chr10	50398934	50399503	chr10	50423198	50423684	5
chr10	70763986	70765251	chr10	70855092	70856951	13
chr10	6316900	6317839	chr10	6341237	6342428	7
chr10	74838120	74839319	chr10	74848428	74848971	5
chr10	76737010	76737872	chr10	76754671	76755192	7
chr10	75911049	75911492	chr10	75927274	75928578	7
chr10	69644768	69645696	chr10	69658226	69659751	6
chr10	28590452	28590828	chr10	28624070	28624295	4
chr10	112173489	112174727	chr10	112262473	112262976	6
chr10	74003921	74005239	chr10	74035533	74037575	11
chr10	30990358	30990708	chr10	31025349	31025949	7
chr10	28826428	28826965	chr10	28834540	28835219	7
chr10	70833618	70834869	chr10	70847374	70847732	5
chr10	81044653	81045235	chr10	81106352	81107203	4
chr10	96313140	96313999	chr10	96322746	96322936	5
chr10	14627501	14627958	chr10	14701328	14702284	5
chr10	3205810	3206925	chr10	3214733	3215003	4
chr10	115616032	115616492	chr10	115639175	115639818	4
chr10	88602929	88602969	chr10	131079830	131080061	4
chr10	74036192	74036879	chr10	74082261	74083347	7
chr10	11726786	11727369	chr10	11752508	11753031	7
chr10	103590086	103591752	chr10	103598906	103601310	14
chr10	70748247	70749467	chr10	70883070	70884007	11
chr10	126411987	126412846	chr10	126428991	126430000	7
chr10	102097914	102098306	chr10	102106165	102106510	5
chr10	102028143	102029210	chr10	102042437	102043261	5
chr10	44506267	44507296	chr10	44516876	44517443	4
chr10	28822836	28822988	chr10	28836320	28837143	4
chr10	101589456	101589540	chr10	105397521	105397755	4
chr10	92766765	92767508	chr10	92922927	92923561	5
chr10	97500996	97503224	chr10	97515723	97518745	25
chr10	65281943	65282443	chr10	65388434	65388712	4
chr10	3825441	3825645	chr10	3975798	3976261	5
chr10	112146893	112148649	chr10	112256843	112258061	10
chr10	74020277	74021573	chr10	74091615	74092285	5
chr10	5854550	5855552	chr10	5914659	5915818	9
chr10	104503131	104503772	chr10	104516826	104518011	4
chr10	14996664	14997033	chr10	15011565	15012124	4
chr10	76969466	76971449	chr10	76995232	76995965	10
chr10	104407133	104408448	chr10	104418955	104421169	12
chr10	104677708	104678160	chr10	104793484	104793808	4
chr10	102108704	102109488	chr10	102137304	102137926	5
chr10	90595144	90595995	chr10	90691088	90694830	19
chr10	26042820	26042995	chr10	29810689	29810900	4
chr10	15873304	15873619	chr10	15902569	15902928	4
chr10	132183272	132183361	chr10	132486660	132486714	4
chr10	124713131	124714014	chr10	124768245	124768743	10
chr10	74080519	74080856	chr10	74103558	74104070	4
chr10	135074275	135076169	chr10	135088268	135090742	18
chr10	11218357	11219003	chr10	11284289	11284776	5
chr10	51566761	51567207	chr10	51576059	51576758	5
chr10	71891748	71893207	chr10	71930088	71930575	9
chr10	12377828	12378461	chr10	12390539	12391348	5
chr10	105726272	105727767	chr10	105881679	105883004	8
chr10	112326832	112327068	chr10	112750817	112751488	4
chr10	7708159	7708354	chr10	22514972	22515056	4
chr10	103577812	103578946	chr10	103589015	103591498	24
chr10	64397062	64398091	chr10	64571256	64571776	9
chr10	30725279	30727306	chr10	30735570	30736982	12
chr10	12132767	12133187	chr10	12145302	12145786	4
chr10	26817780	26818271	chr10	26828542	26829493	4
chr10	116256449	116256734	chr10	116286460	116286755	4
chr10	97518407	97518836	chr10	97555704	97556346	5
chr10	74008080	74008822	chr10	74100222	74100593	4
chr10	65018659	65019291	chr10	65027204	65028081	4
chr10	103908715	103908884	chr10	103921497	103922119	4
chr10	112193775	112193948	chr10	112209509	112209579	4
chr10	104959254	104959652	chr10	104973384	104973507	4
chr10	124921262	124921936	chr10	124934535	124935909	5
chr10	104006774	104007256	chr10	104101324	104101650	4
chr10	70817079	70817519	chr10	70852749	70853737	6
chr10	75235837	75236624	chr10	75255739	75255949	5
chr10	3802690	3803568	chr10	3894781	3895276	5
chr10	70748349	70749152	chr10	70852172	70854025	10
chr10	70093522	70094551	chr10	70105922	70106976	7
chr10	75936254	75936601	chr10	75952009	75952216	4
chr10	97456806	97457370	chr10	97601394	97601748	4
chr10	75898496	75899357	chr10	75910411	75910947	4
chr10	115671706	115672333	chr10	115682662	115683330	4
chr10	103900751	103901144	chr10	103909716	103910346	4
chr10	70095149	70095880	chr10	70104007	70104700	5
chr10	97515280	97517109	chr10	97591397	97592957	13
chr10	49474260	49474935	chr10	49487448	49487783	5
chr10	111898028	111898718	chr10	112307141	112307600	4
chr10	11620588	11621159	chr10	11644495	11645241	5
chr10	73609401	73612208	chr10	73619271	73620964	23
chr10	82172432	82173534	chr10	82181610	82182571	6
chr10	101735255	101735624	chr10	101744016	101744918	4
chr10	74020418	74021035	chr10	74042993	74043876	7
chr10	5931597	5933396	chr10	5945238	5946822	15
chr10	112260896	112261946	chr10	112289498	112289964	4
chr10	105210551	105211190	chr10	105241009	105242436	6
chr10	14226785	14227574	chr10	14690208	14690701	4
chr10	112506197	112507156	chr10	112678187	112679247	5
chr10	5931992	5932767	chr10	5943941	5944700	4
chr10	99522933	99524071	chr10	99532823	99533438	4
chr10	89640186	89640796	chr10	89650879	89651392	4
chr10	90615293	90615493	chr10	90692533	90692694	4
chr10	75608737	75609122	chr10	75716602	75717236	4
chr10	8918031	8918182	chr10	8927809	8927992	5
chr10	104941025	104942343	chr10	104951773	104952907	12
chr10	52191101	52192020	chr10	52271967	52272239	4
chr10	3665407	3665670	chr10	3824905	3825523	4
chr10	22282482	22282679	chr10	22292533	22292965	5
chr10	59978606	59979011	chr10	60094640	60094912	4
chr10	99392759	99393266	chr10	99400859	99401607	4
chr10	97509219	97509867	chr10	97583337	97583704	4
chr10	1089601	1090090	chr10	1098457	1099892	6
chr10	74045176	74046297	chr10	74096840	74097138	4
chr10	79789594	79790008	chr10	79802171	79803205	4
chr10	121064937	121066642	chr10	121074946	121075431	5
chr10	120839949	120840499	chr10	120966523	120967128	6
chr10	3820105	3821845	chr10	3853173	3854197	12
chr10	97458640	97459062	chr10	97488598	97489088	5
chr10	112256858	112257790	chr10	112267827	112270391	12
chr10	64391930	64392788	chr10	64412609	64414041	20
chr10	105127026	105128694	chr10	105155417	105158439	32
chr10	73083168	73083321	chr10	73091304	73091564	4
chr10	126308040	126308528	chr10	126406892	126407085	4
chr10	74844142	74845235	chr10	74853173	74854114	7
chr10	98027283	98028121	chr10	98047543	98048340	5
chr10	97033019	97033516	chr10	97048127	97048266	4
chr10	73224532	73224595	chr10	73468168	73468319	4
chr10	103879178	103879401	chr10	103892332	103892695	4
chr10	103600435	103600806	chr10	103763606	103764462	5
chr10	112668114	112668466	chr10	112676945	112677516	4
chr10	97016959	97017187	chr10	97053036	97053602	4
chr10	3806752	3807374	chr10	3834962	3835461	4
chr10	5852404	5853637	chr10	5885834	5886414	6
chr10	37913343	37913569	chr10	37930470	37930666	4
chr10	97501580	97502411	chr10	97596970	97597981	11
chr10	60780546	60780652	chr10	60796744	60796887	4
chr10	120816358	120816977	chr10	120826108	120826232	4
chr10	98345555	98346343	chr10	98479619	98480535	6
chr10	11626469	11626653	chr10	11635079	11635247	4
chr10	64998002	64998736	chr10	65019283	65019994	4
chr10	11652310	11653899	chr10	11719159	11720290	10
chr10	133731599	133732078	chr10	133740829	133741516	4
chr10	74008014	74008804	chr10	74096928	74097500	4
chr10	91087342	91088022	chr10	91152188	91153003	4
chr10	106082100	106082957	chr10	106098870	106099520	5
chr10	95652945	95653607	chr10	95666478	95667285	5
chr10	124894444	124895180	chr10	125152045	125152477	4
chr10	105210270	105210479	chr10	105226318	105227498	4
chr10	64892923	64893767	chr10	65388479	65389079	6
chr10	63845015	63845763	chr10	63864103	63864960	5
chr10	112187853	112188216	chr10	112257319	112257602	4
chr10	112064618	112065427	chr10	112256683	112258427	12
chr10	112116144	112116551	chr10	112128293	112129713	6
chr10	81075645	81076953	chr10	81091400	81091753	5
chr10	22944453	22944682	chr10	22973046	22973431	4
chr10	126411292	126411902	chr10	126428125	126429140	5
chr10	22885789	22886623	chr10	22894578	22895492	4
chr10	112147688	112148358	chr10	112174531	112175812	12
chr10	127436863	127437381	chr10	127446035	127447203	6
chr10	64288480	64289225	chr10	64299803	64300332	6
chr10	74854750	74857165	chr10	74926272	74928741	30
chr10	74994787	74995453	chr10	75003685	75004742	5
chr10	24940950	24942119	chr10	24951706	24952023	4
chr10	104004964	104005680	chr10	104153944	104154456	6
chr10	101628773	101629227	chr10	101637286	101637590	4
chr10	126459158	126459363	chr10	126467385	126467611	4
chr10	64440621	64441700	chr10	64577484	64578301	4
chr10	112271195	112272628	chr10	112288353	112289505	8
chr10	126388588	126389602	chr10	126406722	126406887	5
chr10	73512998	73513436	chr10	73611157	73611308	4
chr10	27045865	27046824	chr10	27149512	27150042	5
chr10	64529664	64530350	chr10	64540891	64541740	4
chr10	98479502	98479717	chr10	98591555	98592101	4
chr10	74732927	74734227	chr10	74742255	74743394	5
chr10	11217617	11218663	chr10	11277788	11278976	6
chr10	104208956	104211521	chr10	104220386	104222840	24
chr10	125148177	125148859	chr10	125162210	125163727	4
chr10	91093788	91095279	chr10	91107610	91108503	12
chr10	73933759	73934021	chr10	74008370	74009231	4
chr10	135070871	135071776	chr10	135088489	135089683	5
chr10	11338927	11339040	chr10	112776783	112776830	4
chr10	73571644	73572594	chr10	73608107	73608712	4
chr10	127815103	127815276	chr10	128383921	128384018	4
chr10	3819992	3821111	chr10	3832338	3832902	4
chr10	65183889	65184726	chr10	65194402	65195237	4
chr10	104182240	104182752	chr10	104238897	104239146	4
chr10	104181126	104181743	chr10	104189748	104190833	5
chr10	103589880	103590780	chr10	103876979	103878671	4
chr10	70094964	70097775	chr10	70104898	70107057	23
chr10	81000826	81001275	chr10	81021058	81021149	4
chr10	97531648	97533276	chr10	97542259	97543449	7
chr10	93688741	93689839	chr10	93698137	93698820	6
chr10	6186532	6187325	chr10	6244746	6245332	6
chr10	63798520	63798696	chr10	63807488	63808341	4
chr10	14625372	14625765	chr10	14701722	14702311	4
chr10	114205394	114206496	chr10	114217122	114217869	5
chr10	73885607	73886906	chr10	74096249	74097800	9
chr10	15178825	15178899	chr10	15206436	15206491	4
chr10	73987679	73988825	chr10	74034421	74036161	12
chr10	30680823	30681621	chr10	30880314	30880908	4
chr10	103648242	103649322	chr10	103760843	103761580	4
chr10	123686229	123688578	chr10	123733814	123734865	18
chr10	89754029	89754362	chr10	89780418	89781165	4
chr10	75757478	75758139	chr10	75910111	75911185	5
chr10	81028599	81029348	chr10	81045528	81046442	8
chr10	64412602	64413427	chr10	64564167	64564882	8
chr10	75504304	75504580	chr10	75534331	75535369	4
chr10	14938516	14939184	chr10	14946966	14947249	4
chr10	11291824	11292637	chr10	11303079	11303870	6
chr10	69648295	69648990	chr10	69709202	69709300	4
chr10	76971228	76972666	chr10	76983182	76984480	6
chr10	52383289	52383606	chr10	52400763	52401354	4
chr10	18916286	18916826	chr10	18947549	18948186	4
chr10	102809870	102810477	chr10	102820616	102821236	5
chr10	44759989	44760690	chr10	44796480	44797464	5
chr10	60094764	60095815	chr10	60120912	60122147	7
chr10	112114977	112118703	chr10	112146890	112148625	44
chr10	52210074	52210676	chr10	52267348	52268417	4
chr10	12083781	12084334	chr10	12174188	12174903	6
chr10	27149234	27149970	chr10	27530790	27531440	6
chr10	124750584	124751337	chr10	124767090	124767407	4
chr10	44755716	44756496	chr10	44796545	44796858	7
chr10	64892815	64894068	chr10	64905454	64906515	8
chr10	105156257	105156405	chr10	105168054	105168211	4
chr10	63780359	63780762	chr10	63805110	63805893	5
chr10	1094711	1095530	chr10	1139960	1140593	6
chr10	112072309	112073168	chr10	112307005	112307232	5
chr10	90646225	90646555	chr10	90661474	90661873	5
chr10	89824281	89825701	chr10	89851289	89851991	10
chr10	73633821	73634842	chr10	73648063	73648732	6
chr10	1080911	1084662	chr10	1093518	1096221	59
chr10	12069085	12069878	chr10	12078369	12079126	5
chr10	5859023	5859912	chr10	5885717	5887191	7
chr10	90019911	90021000	chr10	90030498	90031295	4
chr10	35270547	35270770	chr10	35289735	35289862	4
chr10	76972062	76972641	chr10	76980275	76980954	4
chr10	52180973	52181530	chr10	52191222	52191716	4
chr10	112575482	112576018	chr10	112632072	112632645	4
chr10	98009960	98011144	chr10	98047710	98048386	6
chr10	104405485	104406438	chr10	104473564	104475628	15
chr10	97005289	97005737	chr10	97122633	97123224	4
chr10	101320360	101320561	chr10	101372020	101372252	4
chr10	104201848	104202615	chr10	104237884	104238434	4
chr10	121467444	121469229	chr10	121485101	121486140	13
chr10	91185503	91186228	chr10	91321753	91322423	5
chr10	73596048	73596254	chr10	74079798	74080302	4
chr10	31609560	31610538	chr10	31670983	31671640	4
chr10	32542450	32543560	chr10	32635733	32636430	4
chr10	6313745	6314034	chr10	6342251	6342555	5
chr10	63840034	63840845	chr10	63868867	63870416	5
chr10	45468771	45469051	chr10	45497205	45498295	4
chr10	63843352	63844390	chr10	63853350	63853891	4
chr10	75174405	75174612	chr10	75254996	75255160	4
chr10	112064665	112065558	chr10	112115938	112116828	6
chr10	75504041	75504691	chr10	75544627	75545587	10
chr10	76969596	76970956	chr10	76992813	76994346	9
chr10	89638195	89638820	chr10	89648428	89649224	4
chr10	6244439	6245086	chr10	6309177	6309691	7
chr10	105133338	105134118	chr10	105142563	105142969	4
chr10	112115112	112116378	chr10	112175357	112176133	5
chr10	89824204	89825493	chr10	89867381	89867995	4
chr10	121362108	121362460	chr10	121370593	121371093	4
chr10	125149315	125154044	chr10	125159290	125164521	88
chr10	120840348	120840729	chr10	120861015	120861650	4
chr10	120840291	120840611	chr10	120850259	120850670	5
chr10	74042537	74043874	chr10	74056626	74058649	9
chr10	60158731	60159006	chr10	60170631	60171218	5
chr10	30703024	30703614	chr10	30733107	30734841	7
chr10	11567197	11567283	chr10	11575720	11575895	4
chr10	27028683	27029658	chr10	27066718	27066876	4
chr10	11560720	11560971	chr10	11653603	11653995	5
chr10	11239273	11240332	chr10	11250751	11252749	12
chr10	103363139	103363401	chr10	103542991	103543197	4
chr10	102277059	102277524	chr10	102286733	102287287	4
chr10	64544906	64545092	chr10	64560841	64560903	4
chr10	28977554	28977659	chr10	50272082	50272142	4
chr10	112215026	112215683	chr10	112257275	112257686	4
chr10	27015120	27015440	chr10	27149716	27150443	4
chr10	17745371	17746057	chr10	17758836	17759135	5
chr10	112204939	112205337	chr10	112247894	112248453	4
chr10	31606803	31611348	chr10	31672670	31674337	31
chr10	28830650	28831016	chr10	28843732	28844131	4
chr10	103990010	103991007	chr10	104111452	104112045	4
chr10	112336079	112336958	chr10	112359968	112360996	6
chr10	112182721	112183976	chr10	112260715	112261191	5
chr10	102728811	102729032	chr10	102746823	102747319	4
chr10	63663499	63664161	chr10	63687992	63688337	4
chr10	70220862	70221235	chr10	70229818	70230249	4
chr10	5741564	5742218	chr10	5750412	5751849	5
chr10	103453976	103455268	chr10	103542716	103543530	5
chr10	70715958	70716960	chr10	70939122	70939750	4
chr10	1091003	1091458	chr10	1099411	1100523	6
chr10	23001310	23002309	chr10	23012311	23013502	4
chr10	73982847	73983953	chr10	74008710	74009669	7
chr10	3853726	3854128	chr10	3893479	3894021	4
chr10	30726747	30729254	chr10	30737952	30739216	9
chr10	63659717	63660371	chr10	63703008	63703728	4
chr10	74856532	74856860	chr10	74874626	74875800	4
chr10	100134248	100134771	chr10	100171347	100171881	4
chr10	30703028	30705131	chr10	30721530	30722723	10
chr10	31674359	31675368	chr10	31684302	31685020	5
chr10	3810182	3810807	chr10	3821254	3822297	5
chr10	70748299	70749103	chr10	70981645	70982836	7
chr10	32554782	32555115	chr10	32621244	32621430	4
chr10	96992290	96993181	chr10	97005182	97005547	5
chr10	112258881	112259393	chr10	112272717	112273769	5
chr10	1072261	1072385	chr10	1082617	1083097	4
chr10	6183258	6183729	chr10	6244460	6245417	7
chr10	88265782	88266760	chr10	88278110	88278851	5
chr10	63759836	63760177	chr10	63776531	63777094	4
chr10	104870492	104871574	chr10	104884695	104886239	10
chr10	92752774	92753519	chr10	92768245	92769258	4
chr10	11191999	11192390	chr10	11212558	11213778	4
chr10	32606699	32607834	chr10	32633828	32634383	4
chr10	64976654	64976997	chr10	65389036	65389104	4
chr10	112064312	112064920	chr10	112370077	112370912	5
chr10	45904079	45904994	chr10	45915037	45915970	4
chr10	121237687	121238471	chr10	121249199	121249566	4
chr10	90628410	90628975	chr10	90707805	90707949	4
chr10	112663227	112664601	chr10	112672915	112674120	8
chr10	82204566	82204643	chr10	82264544	82264695	4
chr10	38146572	38147143	chr10	38265227	38265914	5
chr10	73595938	73597394	chr10	73655663	73657070	7
chr10	112272509	112273468	chr10	112281544	112282415	7
chr10	75514985	75515683	chr10	75530853	75531289	4
chr10	103913821	103914271	chr10	103922763	103923787	4
chr10	101524267	101524796	chr10	101538975	101539365	5
chr10	60025825	60027678	chr10	60144934	60145725	8
chr10	64563814	64564599	chr10	64574207	64575423	7
chr10	118703247	118703901	chr10	118717154	118717836	5
chr10	98433241	98434292	chr10	98456116	98456594	4
chr10	120840185	120841111	chr10	120851561	120852881	9
chr10	22895279	22895836	chr10	22970844	22971550	4
chr10	28833542	28834653	chr10	28842033	28843133	5
chr10	103991048	103991798	chr10	104111766	104112248	5
chr10	42399635	42400381	chr10	42408196	42408366	4
chr10	43898294	43899538	chr10	43913104	43913658	5
chr10	60712588	60712839	chr10	60941614	60941968	5
chr10	46049045	46049302	chr10	46168034	46168278	5
chr10	14227167	14228143	chr10	14432133	14432781	5
chr10	5859273	5860201	chr10	5904546	5905137	4
chr10	121249414	121249847	chr10	121257896	121258580	4
chr10	124767513	124768064	chr10	124786934	124787541	4
chr10	76759912	76761479	chr10	76770781	76772390	10
chr10	120848877	120849672	chr10	120861018	120861686	4
chr10	75239695	75240473	chr10	75254709	75255825	5
chr10	70870649	70871205	chr10	70883776	70883908	4
chr10	963638	964139	chr10	972908	974478	7
chr10	52122168	52122947	chr10	52156846	52157223	4
chr10	7325932	7326134	chr10	8802170	8802262	4
chr10	3826890	3828590	chr10	3976059	3978006	15
chr10	81003734	81004680	chr10	81025967	81026628	4
chr10	64297724	64298258	chr10	64526115	64526262	4
chr10	124739713	124740486	chr10	124766963	124768848	7
chr10	5849437	5849559	chr10	5904412	5904810	4
chr10	65024869	65025089	chr10	65388893	65389356	5
chr10	3799186	3801005	chr10	3824811	3828905	24
chr10	31606940	31607973	chr10	31688250	31688879	6
chr10	76871534	76872271	chr10	76990437	76991107	7
chr10	73610733	73611128	chr10	73632849	73633568	5
chr10	105155970	105157010	chr10	105211001	105211855	5
chr10	35414036	35414494	chr10	35497591	35498598	8
chr10	6150852	6151091	chr10	6443828	6444000	4
chr10	22602042	22602794	chr10	22614114	22614348	5
chr10	11283800	11284547	chr10	11314637	11315208	6
chr10	45454536	45455726	chr10	45473401	45474441	8
chr10	11799643	11800257	chr10	11808570	11808971	4
chr10	96320981	96321824	chr10	96329677	96330179	5
chr10	85433828	85435002	chr10	85443533	85444220	4
chr10	73599824	73600787	chr10	73610804	73611797	6
chr10	124910789	124911457	chr10	125151313	125152305	6
chr10	11557805	11558806	chr10	11767070	11767978	10
chr10	121671952	121672118	chr10	121680811	121681249	4
chr10	70764511	70766177	chr10	70849612	70854379	40
chr10	103911754	103912924	chr10	104005085	104005714	6
chr10	112662621	112663384	chr10	112670966	112671705	4
chr10	75691776	75692483	chr10	75716360	75717791	5
chr10	22605595	22606066	chr10	22727225	22727845	4
chr10	6140941	6141510	chr10	6164532	6165518	4
chr10	112185478	112186100	chr10	112260004	112261171	5
chr10	14645897	14646501	chr10	14686509	14687381	5
chr10	98003987	98005432	chr10	98047189	98048502	11
chr10	112265355	112266240	chr10	112285214	112285847	4
chr10	22989196	22989843	chr10	22998297	22999039	6
chr10	99193285	99195947	chr10	99205341	99205941	11
chr10	112667386	112667950	chr10	112676053	112676433	4
chr10	5937588	5938095	chr10	5946265	5947057	4
chr10	100117340	100117879	chr10	100190735	100191143	4
chr10	73975689	73976759	chr10	74020682	74021344	7
chr10	22971237	22972825	chr10	22993178	22994542	8
chr10	63747400	63747973	chr10	63780604	63780818	7
chr10	45204787	45204864	chr10	45237202	45237358	4
chr10	81009076	81009661	chr10	81077681	81078889	6
chr10	98029220	98030029	chr10	98050414	98051202	5
chr10	49866240	49867445	chr10	49909243	49909882	8
chr10	103930508	103930542	chr10	103942656	103942847	4
chr10	112601385	112602310	chr10	112639253	112639748	5
chr10	64998156	64998664	chr10	65014688	65016145	5
chr10	15138909	15139728	chr10	15147886	15148729	4
chr10	98018740	98019760	chr10	98031304	98032291	4
chr10	120880056	120880885	chr10	120922665	120923759	5
chr10	92758179	92759272	chr10	92769256	92770208	4
chr10	121463460	121463976	chr10	121509850	121510284	4
chr10	30831939	30833611	chr10	30876408	30876875	8
chr10	27069815	27070060	chr10	27078921	27079587	4
chr10	70873449	70874763	chr10	70882643	70883708	7
chr10	70748401	70748840	chr10	70855445	70856064	4
chr10	103578042	103579040	chr10	103600442	103600952	5
chr10	85899223	85900634	chr10	85964606	85965583	6
chr10	97520883	97522825	chr10	97591387	97592764	8
chr10	112601630	112602323	chr10	112663778	112664539	4
chr10	27426176	27427150	chr10	27435161	27435684	4
chr10	75006390	75006593	chr10	75118573	75118727	4
chr10	63816093	63816809	chr10	63840830	63841351	4
chr10	89468756	89468970	chr10	89489163	89489493	4
chr10	70764347	70765369	chr10	70869892	70871606	6
chr10	112147838	112148448	chr10	112265784	112266093	5
chr10	64394519	64395210	chr10	64415160	64415557	6
chr10	102746177	102748363	chr10	102756273	102758213	24
chr10	74836690	74837263	chr10	74853880	74854676	5
chr10	6244631	6245314	chr10	6448087	6448490	5
chr10	24530155	24530982	chr10	24542416	24542944	4
chr10	65224763	65225883	chr10	65388293	65389567	6
chr10	126377393	126377713	chr10	126407861	126408505	7
chr10	70735871	70736757	chr10	70747237	70748410	7
chr10	104421120	104421781	chr10	104433626	104434288	7
chr10	74038919	74040061	chr10	74091118	74092083	9
chr10	69643945	69644375	chr10	69833832	69834294	5
chr10	120820477	120821426	chr10	120837195	120837729	7
chr10	94153238	94153541	chr10	94194412	94195367	5
chr10	105218532	105218740	chr10	105226803	105227293	4
chr10	14644102	14644559	chr10	14690020	14690801	7
chr10	74005395	74005678	chr10	74014996	74015088	4
chr10	73995724	73996036	chr10	74005137	74005558	5
chr10	74081421	74082559	chr10	74096990	74097204	5
chr10	63720488	63721398	chr10	63747768	63748107	6
chr10	11269928	11270436	chr10	11283944	11284837	5
chr10	3841405	3841671	chr10	3928313	3928742	4
chr10	121356109	121357988	chr10	121410149	121411060	13
chr10	3832696	3833562	chr10	3852322	3853116	4
chr10	18938072	18941029	chr10	18947872	18949757	38
chr10	70094754	70095410	chr10	70109564	70110374	4
chr10	70715176	70716558	chr10	70982007	70982527	5
chr10	92765594	92766256	chr10	93010452	93011532	4
chr10	74038224	74039354	chr10	74050751	74051315	8
chr10	98030439	98031733	chr10	98044332	98044722	4
chr10	61819965	61820315	chr10	61829443	61830005	4
chr10	103911703	103913098	chr10	103920412	103922288	15
chr10	45033407	45033487	chr10	101224817	101224949	4
chr10	82168148	82168291	chr10	82583539	82583629	4
chr10	91020110	91021147	chr10	91173851	91174444	5
chr10	97557895	97558025	chr10	97579778	97580297	4
chr10	32542875	32543558	chr10	32650110	32650531	4
chr10	74036106	74037795	chr10	74044659	74047486	22
chr10	126377443	126377764	chr10	126406802	126406933	4
chr10	70771750	70772012	chr10	70864387	70864696	5
chr10	112113882	112114212	chr10	112147666	112148412	5
chr10	108695382	108696072	chr10	108720508	108721053	4
chr10	81086405	81087505	chr10	81106782	81108777	11
chr10	11217830	11218272	chr10	11239015	11239280	4
chr10	88159607	88159961	chr10	88191870	88192130	4
chr10	75525953	75526445	chr10	75575088	75575652	5
chr10	88151627	88153265	chr10	88172595	88173485	7
chr10	22895167	22896386	chr10	22904433	22906273	7
chr10	80854178	80854543	chr10	80868758	80869398	4
chr10	75173056	75174010	chr10	75255515	75255934	8
chr10	64921529	64922336	chr10	65388862	65389417	4
chr10	74017008	74017261	chr10	74032240	74032874	4
chr10	89652788	89653492	chr10	89673047	89673426	4
chr10	14922305	14922739	chr10	14992653	14992747	4
chr10	124774914	124775664	chr10	124806676	124807158	4
chr10	70867868	70868260	chr10	70877007	70878143	5
chr10	30707272	30708179	chr10	30724464	30727441	24
chr10	112066037	112066949	chr10	112326958	112328634	10
chr10	11275877	11279303	chr10	11286674	11288795	19
chr10	27149736	27150287	chr10	27443243	27444992	8
chr10	69749510	69749574	chr10	69761031	69761938	5
chr10	97988428	97990485	chr10	98046957	98051233	26
chr10	125119314	125119450	chr10	125151681	125151954	5
chr10	79597352	79597794	chr10	79793414	79793831	5
chr10	116611564	116612191	chr10	116620654	116620833	4
chr10	75545351	75546619	chr10	75558592	75559415	6
chr10	73487169	73487759	chr10	73533272	73533678	5
chr10	43622302	43622977	chr10	43633552	43634423	5
chr10	120987418	120988111	chr10	121129601	121130576	4
chr10	105144126	105144667	chr10	105226747	105227856	5
chr10	97530199	97531815	chr10	97545536	97546326	7
chr10	3855137	3855185	chr10	5726658	5726758	4
chr10	106040383	106040882	chr10	106096388	106096844	4
chr10	63659884	63660599	chr10	63747009	63748372	9
chr10	22609167	22611133	chr10	22624381	22625167	5
chr10	70747778	70748721	chr10	70939234	70940026	7
chr10	101642301	101642427	chr10	101750292	101750525	4
chr10	81013805	81015711	chr10	81026099	81027183	8
chr10	111967940	111969689	chr10	111985423	111985757	8
chr10	105398766	105399232	chr10	105407494	105408147	4
chr10	35415121	35415887	chr10	35473495	35473644	4
chr10	74094709	74095573	chr10	74113983	74115446	9
chr10	109129235	109129501	chr10	109151768	109152270	4
chr10	98434738	98435457	chr10	98447248	98447966	4
chr10	76554602	76556433	chr10	76585830	76586434	5
chr10	75476850	75477917	chr10	75503983	75504540	5
chr10	89783414	89783583	chr10	89866255	89866702	4
chr10	93744926	93745763	chr10	93755650	93756777	7
chr10	88187025	88187751	chr10	88196048	88196316	4
chr10	70768244	70768680	chr10	70825503	70826185	4
chr10	38299063	38301261	chr10	38382963	38383795	18
chr10	70813038	70816500	chr10	70824872	70826034	26
chr10	98003698	98004449	chr10	98017645	98017752	4
chr10	129845729	129846506	chr10	129867109	129867699	5
chr10	30705753	30710318	chr10	30721443	30724305	66
chr10	134236060	134237008	chr10	134259371	134260217	4
chr10	11204770	11205305	chr10	11311830	11312739	5
chr10	126421483	126421939	chr10	126429780	126431121	8
chr10	60094106	60094868	chr10	60107700	60107975	4
chr10	118678842	118679106	chr10	118705145	118705407	4
chr10	94276937	94277572	chr10	94329919	94330393	4
chr10	112645567	112646838	chr10	112655549	112656601	6
chr10	104004967	104005327	chr10	104143886	104144957	4
chr10	75928526	75929500	chr10	75938117	75938568	4
chr10	124714087	124714802	chr10	124739654	124740136	5
chr10	112669459	112669943	chr10	112677589	112678590	6
chr10	11705780	11706775	chr10	11719642	11721043	11
chr10	72091045	72092187	chr10	72115021	72115326	4
chr10	35425061	35426085	chr10	35484411	35485459	9
chr10	73893345	73893544	chr10	74034634	74035241	4
chr10	2542486	2542663	chr10	128241179	128241279	4
chr10	104194829	104195763	chr10	104220042	104221334	7
chr10	64926513	64927027	chr10	65388316	65389386	9
chr10	1039158	1039409	chr10	1094982	1095642	4
chr10	74067255	74067771	chr10	74079290	74080150	4
chr10	85794725	85794914	chr10	116423049	116423120	4
chr10	7513651	7514412	chr10	7522566	7524078	9
chr10	32217708	32218166	chr10	32344949	32345807	5
chr10	112534097	112534436	chr10	112632885	112633162	4
chr10	55096128	55096291	chr10	56637404	56637461	4
chr10	102763432	102764691	chr10	102772645	102773273	6
chr10	97453409	97453925	chr10	97582935	97583917	5
chr10	28827777	28828365	chr10	28842091	28842174	4
chr10	75036623	75036675	chr10	75161011	75161199	4
chr10	101768707	101770349	chr10	101779993	101780864	15
chr10	112661330	112661891	chr10	112669681	112670491	5
chr10	112273246	112273707	chr10	112282590	112283502	6
chr10	64957968	64959580	chr10	64969031	64969877	5
chr10	97431658	97432340	chr10	97442069	97442623	4
chr10	69609352	69610262	chr10	69643881	69645100	7
chr10	104153489	104154662	chr10	104209540	104211086	7
chr10	129899583	129900225	chr10	129914298	129914750	4
chr10	95462163	95462917	chr10	95475309	95475682	6
chr10	97515422	97517109	chr10	97527059	97528217	18
chr10	6978523	6978736	chr10	36204098	36204171	4
chr10	14883446	14884151	chr10	14899081	14900196	4
chr10	30702657	30703631	chr10	30727296	30729003	10
chr10	27422646	27423325	chr10	27432789	27434157	8
chr10	35421086	35421813	chr10	35483930	35484965	8
chr10	64485514	64486364	chr10	64570397	64571696	7
chr10	11491886	11492618	chr10	11500367	11501103	5
chr10	112617753	112618139	chr10	112640785	112641311	4
chr10	64373846	64374816	chr10	64575963	64577106	4
chr10	99205712	99206013	chr10	99258301	99258749	4
chr10	3827316	3829073	chr10	3942668	3945466	17
chr10	98402012	98403295	chr10	98439594	98440036	4
chr10	45441270	45441733	chr10	45468931	45470050	4
chr10	959356	960056	chr10	977316	977845	5
chr10	97967564	97968278	chr10	98053216	98053643	5
chr10	74002904	74003728	chr10	74096978	74097218	4
chr10	5800630	5801289	chr10	5809647	5809763	4
chr10	112255690	112257242	chr10	112265178	112266103	5
chr10	3817537	3819018	chr10	3827185	3828275	12
chr10	12085519	12086224	chr10	12104156	12105507	4
chr10	73596178	73596690	chr10	73668126	73668876	5
chr10	124758122	124758726	chr10	124767247	124768015	4
chr10	70811430	70811658	chr10	70884969	70885632	5
chr10	52177873	52178600	chr10	52272408	52272965	4
chr10	63661434	63662444	chr10	63699882	63700407	6
chr10	101734143	101735819	chr10	101772974	101774350	10
chr10	76179521	76179753	chr10	76367377	76368022	4
chr10	977450	977849	chr10	1102230	1102778	4
chr10	70073685	70074368	chr10	70092428	70092727	5
chr10	71906222	71907821	chr10	71920288	71922877	15
chr10	121345772	121346488	chr10	121354675	121355043	5
chr10	112660856	112661637	chr10	112678301	112678507	4
chr10	11719612	11721118	chr10	11752509	11753056	5
chr10	65015076	65016092	chr10	65030171	65030864	4
chr10	92758507	92758656	chr10	92766881	92767254	4
chr10	63660505	63661091	chr10	63810754	63812396	6
chr10	112114866	112118457	chr10	112171217	112175250	81
chr10	99509659	99509860	chr10	116817092	116817163	4
chr10	14598605	14598917	chr10	14636382	14636752	4
chr10	101765221	101766379	chr10	101780126	101780543	6
chr10	98436751	98436933	chr10	98462377	98462594	5
chr10	90535246	90535677	chr10	90923171	90923320	4
chr10	82222749	82223607	chr10	82231122	82232143	4
chr10	5860565	5862142	chr10	5914754	5915889	8
chr10	75553186	75555102	chr10	75563104	75564423	15
chr10	24486847	24486910	chr10	24655810	24655889	4
chr10	111896830	111898562	chr10	112038739	112039756	14
chr10	129861232	129861748	chr10	129924815	129924933	5
chr10	5933914	5934336	chr10	5947381	5947895	4
chr10	6342100	6342725	chr10	6390025	6390756	7
chr10	75514305	75514967	chr10	75523253	75523495	4
chr10	93662017	93662157	chr10	93682717	93683260	4
chr10	11221491	11222414	chr10	11288648	11289271	4
chr10	76880391	76881328	chr10	76891109	76891559	4
chr10	76846236	76846382	chr10	76854257	76854465	4
chr10	79396258	79396648	chr10	79406670	79407156	4
chr10	30799454	30800336	chr10	30818301	30819252	8
chr10	104529316	104530798	chr10	104556737	104557364	5
chr10	27432667	27433227	chr10	27444109	27444534	4
chr10	96107728	96108150	chr10	96121979	96122584	5
chr10	120880050	120880463	chr10	120893096	120893749	4
chr10	74019356	74019605	chr10	74038829	74040115	4
chr10	30994365	30995342	chr10	31026191	31027474	4
chr10	22540747	22541596	chr10	22609218	22611042	6
chr10	112118056	112119017	chr10	112150082	112150867	4
chr10	104161022	104162055	chr10	104169968	104170694	6
chr10	22597536	22598047	chr10	22667050	22668229	4
chr10	89653254	89653774	chr10	89665025	89665860	5
chr10	81092789	81093884	chr10	81106835	81107882	4
chr10	3832191	3832796	chr10	3840316	3841382	5
chr10	123710854	123711000	chr10	123733307	123733597	4
chr10	112071142	112071683	chr10	112269695	112271170	6
chr10	124919055	124919715	chr10	125149158	125149640	5
chr10	104158097	104160548	chr10	104167122	104170777	36
chr10	124892649	124893524	chr10	125318774	125319283	5
chr10	63659809	63661486	chr10	63752106	63752801	5
chr10	104212449	104213047	chr10	104220522	104221297	4
chr10	79793873	79794136	chr10	80063324	80063483	5
chr10	112167757	112168706	chr10	112257524	112258370	4
chr10	112071119	112071699	chr10	112116294	112117218	4
chr10	64566206	64567431	chr10	64576009	64577983	11
chr10	112063251	112065466	chr10	112326753	112328394	20
chr10	135242525	135242935	chr10	135387052	135387235	5
chr10	99214246	99215579	chr10	99223223	99224887	5
chr10	105142344	105143230	chr10	105155798	105157409	7
chr10	14889310	14890270	chr10	14920396	14921314	4
chr10	22972275	22972917	chr10	22985134	22985599	4
chr10	74036172	74037169	chr10	74087982	74088696	6
chr10	112275001	112275461	chr10	112284756	112286217	5
chr10	49532229	49532776	chr10	49545293	49546042	4
chr10	98017491	98018896	chr10	98028377	98030448	9
chr10	28850868	28851470	chr10	28860650	28860870	4
chr10	3894385	3895037	chr10	3944476	3945267	5
chr10	14644209	14645678	chr10	14879537	14881953	7
chr10	102761101	102761838	chr10	102772680	102772975	4
chr10	14956925	14958111	chr10	14968877	14969548	4
chr10	11313724	11314588	chr10	11328516	11328678	4
chr10	11254703	11254882	chr10	11268591	11269097	4
chr10	103892508	103893689	chr10	104153700	104154541	7
chr10	104192622	104193532	chr10	104211658	104212441	4
chr10	92912123	92912365	chr10	92921776	92922461	4
chr10	72123935	72124767	chr10	72141978	72142766	5
chr10	30782567	30783773	chr10	30818126	30819913	12
chr10	91101503	91101992	chr10	91129140	91129565	4
chr10	5733949	5735175	chr10	5798862	5799401	5
chr10	97453585	97453998	chr10	97631172	97631606	5
chr10	49909468	49910401	chr10	49921392	49921895	5
chr10	3829481	3829813	chr10	3883512	3883742	4
chr10	52190894	52192257	chr10	52267723	52269044	24
chr10	17684016	17684557	chr10	17711025	17711700	4
chr10	129896739	129896922	chr10	129948372	129948848	5
chr10	127409341	127409505	chr10	127417598	127417984	5
chr10	35420728	35422083	chr10	35437506	35440916	29
chr10	65225547	65225848	chr10	65239776	65240675	4
chr10	9148958	9149113	chr10	17185416	17185446	4
chr10	104153381	104154154	chr10	104343807	104344897	5
chr10	112171866	112172216	chr10	112257309	112258557	5
chr10	81074434	81074940	chr10	81107045	81107194	4
chr10	92736821	92737765	chr10	92764834	92765524	7
chr10	98525220	98525691	chr10	98590310	98591137	4
chr10	74044739	74046994	chr10	74054796	74058212	47
chr10	91613189	91613408	chr10	107810835	107810877	4
chr10	52122576	52123430	chr10	52148101	52149337	5
chr10	74999701	75000410	chr10	75012933	75013410	4
chr10	27028402	27028602	chr10	27146755	27147240	4
chr10	98404832	98405467	chr10	98459703	98460329	4
chr10	81057083	81057588	chr10	81077431	81077935	4
chr10	97452757	97455224	chr10	97599845	97602346	20
chr10	97529758	97530596	chr10	97543048	97543843	4
chr10	71910211	71910912	chr10	71927358	71928026	5
chr10	73892803	73894085	chr10	73933054	73934450	9
chr10	112512146	112513061	chr10	112525457	112526033	4
chr10	112601795	112602312	chr10	112624558	112625235	4
chr10	5858246	5858691	chr10	5931279	5932231	7
chr10	92754202	92755853	chr10	92765238	92767110	9
chr10	27657983	27658519	chr10	27667009	27667797	4
chr10	73610551	73611296	chr10	73647918	73649905	20
chr10	99196854	99197548	chr10	99205620	99206231	4
chr10	11220716	11221295	chr10	11283942	11285674	12
chr10	82255847	82256643	chr10	82265183	82265562	4
chr10	12083089	12083354	chr10	12119477	12120355	4
chr10	6228887	6230737	chr10	6244533	6244959	5
chr10	69644002	69644912	chr10	69834977	69836212	10
chr10	12637398	12638272	chr10	12647620	12648468	6
chr10	104676979	104678402	chr10	104830306	104830475	4
chr10	14946375	14947448	chr10	15001954	15002262	6
chr10	81956064	81956314	chr10	81964732	81965693	6
chr10	75909972	75911953	chr10	75930953	75931644	6
chr10	75003367	75004309	chr10	75012970	75013453	5
chr10	14940899	14941079	chr10	14967936	14968441	4
chr10	43892635	43893476	chr10	43915380	43916699	11
chr10	28832240	28832852	chr10	28844132	28845719	8
chr10	74856142	74856950	chr10	75504008	75504751	7
chr10	11644610	11645342	chr10	11725575	11726285	4
chr10	101768171	101768677	chr10	101793365	101794068	4
chr10	50260597	50261133	chr10	50284707	50285274	4
chr10	103892302	103893481	chr10	103906730	103907613	7
chr10	73987278	73988851	chr10	73999224	73999817	5
chr10	3851854	3853853	chr10	3894655	3895756	13
chr10	11557978	11558579	chr10	11569137	11570904	5
chr10	6964259	6964766	chr10	7032988	7033442	4
chr10	90856240	90856695	chr10	90867350	90867842	4
chr10	11288888	11289140	chr10	11328248	11328717	4
chr10	112086907	112087054	chr10	112097387	112098111	5
chr10	98446620	98447783	chr10	98456847	98458030	7
chr10	70074008	70074438	chr10	70091074	70091720	4
chr10	3800279	3800529	chr10	3822429	3823056	4
chr10	134353306	134353784	chr10	134364664	134365082	4
chr10	11217876	11218866	chr10	11237200	11237871	6
chr10	98463068	98463215	chr10	98589779	98590387	4
chr10	104404258	104407297	chr10	104420100	104422115	34
chr10	23728264	23728436	chr10	23740645	23740899	4
chr10	91393835	91394351	chr10	91404084	91405406	4
chr10	64906460	64906849	chr10	64914528	64915871	6
chr10	45439623	45440111	chr10	45463217	45464029	4
chr10	112155180	112156530	chr10	112169591	112173314	24
chr10	89640108	89640646	chr10	89653260	89654189	4
chr10	7082220	7082782	chr10	7093525	7094170	4
chr10	32605849	32610091	chr10	32618749	32622216	52
chr10	88270885	88271617	chr10	88280410	88280744	5
chr10	91403688	91404346	chr10	91458386	91459947	6
chr10	70106621	70107034	chr10	70132616	70132851	4
chr10	102753680	102754260	chr10	102772565	102773153	6
chr10	91091286	91092739	chr10	91103958	91104940	6
chr10	3852811	3854669	chr10	3915808	3917667	15
chr10	70756756	70757920	chr10	70851000	70851442	5
chr10	97453687	97454362	chr10	97591284	97592401	8
chr10	93578700	93579179	chr10	94194715	94195116	4
chr10	134373728	134374391	chr10	134388156	134389409	5
chr10	38344095	38344477	chr10	38353855	38354469	4
chr10	112113690	112114535	chr10	112306416	112307189	5
chr10	74841853	74842311	chr10	74855668	74856746	5
chr10	121565403	121565951	chr10	121583908	121584842	4
chr10	16829358	16829821	chr10	16859310	16859785	4
chr10	97527498	97528011	chr10	97550107	97551138	4
chr10	64397064	64397936	chr10	64575238	64576330	6
chr10	104238817	104240053	chr10	104249903	104250296	4
chr10	63839859	63840719	chr10	63855336	63856464	4
chr10	112601880	112603125	chr10	112680225	112680595	5
chr10	27026153	27027919	chr10	27146555	27148449	10
chr10	64390963	64392547	chr10	64414725	64416267	18
chr10	74065126	74065801	chr10	74075057	74075955	5
chr10	72338525	72339179	chr10	72575712	72576169	4
chr10	97561976	97562395	chr10	97591784	97592221	5
chr10	129491052	129491128	chr10	130525481	130525688	4
chr10	64495206	64496182	chr10	64569685	64570406	4
chr10	103551111	103551548	chr10	103561548	103562614	4
chr10	71913447	71913598	chr10	71987086	71987168	4
chr10	63752356	63752689	chr10	63763397	63764188	4
chr10	120839821	120840833	chr10	120863290	120863633	6
chr10	32603944	32605016	chr10	32618592	32618807	5
chr10	27541426	27541504	chr10	27792366	27792957	4
chr10	1038488	1038903	chr10	1093703	1094234	4
chr10	70599521	70599710	chr10	116944343	116944448	5
chr10	106097201	106097427	chr10	106110774	106111550	4
chr10	65020149	65020869	chr10	65028948	65029257	6
chr10	74870144	74870231	chr10	74927358	74927960	4
chr10	30722133	30723685	chr10	30822937	30824150	7
chr10	89621748	89622636	chr10	90030271	90031337	7
chr10	82213742	82215054	chr10	82230821	82231206	4
chr10	112071082	112071694	chr10	112306706	112307300	10
chr10	71942672	71942983	chr10	71951145	71951283	4
chr10	5855186	5855417	chr10	5888318	5888441	4
chr10	75547395	75548878	chr10	75558330	75559169	7
chr10	64397990	64398397	chr10	64574393	64574526	4
chr10	104871779	104872687	chr10	104884794	104885507	5
chr10	74012901	74017633	chr10	74032893	74038235	84
chr10	59935453	59935485	chr10	131979660	131979873	4
chr10	3828985	3829623	chr10	3949264	3950556	4
chr10	3893523	3893775	chr10	3918415	3919527	4
chr10	63777097	63777731	chr10	63810714	63811319	6
chr10	104885682	104886230	chr10	104909732	104910121	4
chr10	104829663	104830444	chr10	104870778	104871336	4
chr10	75011408	75012090	chr10	75490012	75490640	4
chr10	135174921	135175765	chr10	135207395	135207954	5
chr10	75608887	75609605	chr10	75639168	75639848	12
chr10	112276139	112276520	chr10	112289681	112289851	4
chr10	13788482	13789280	chr10	13820034	13820726	6
chr10	98408744	98409221	chr10	98433741	98434273	4
chr10	16831263	16831841	chr10	16847063	16847363	4
chr10	98400443	98401160	chr10	98426401	98427034	6
chr10	14627579	14627908	chr10	14690029	14690490	4
chr10	112174284	112174695	chr10	112182948	112183672	6
chr10	129897588	129898507	chr10	129910791	129911860	6
chr10	51572278	51572891	chr10	51582411	51582607	4
chr10	73899778	73900109	chr10	73982718	73983336	4
chr10	74104682	74105623	chr10	74113616	74114641	4
chr10	31622194	31622821	chr10	31635065	31635717	4
chr10	75925888	75926570	chr10	75943343	75943790	4
chr10	88721507	88722254	chr10	88730967	88731584	4
chr10	91020252	91020335	chr10	91110331	91110757	4
chr10	75502843	75504997	chr10	75531535	75532812	20
chr10	103815657	103816774	chr10	103824582	103826027	19
chr10	76699733	76700616	chr10	76710147	76711010	5
chr10	105133012	105133652	chr10	105154143	105154584	4
chr10	70108202	70108444	chr10	70119059	70119139	4
chr10	106015735	106016771	chr10	106027134	106027913	5
chr10	33185410	33185890	chr10	33238739	33239157	4
chr10	112601238	112604661	chr10	112631081	112633680	61
chr10	13732457	13732956	chr10	13786793	13787183	5
chr10	11642333	11643100	chr10	11651754	11652250	4
chr10	60133873	60134708	chr10	60144208	60144976	4
chr10	14647445	14649557	chr10	14687020	14687665	7
chr10	30723420	30724681	chr10	30733609	30735218	10
chr10	103874110	103874810	chr10	103911840	103912983	5
chr10	88448530	88449350	chr10	88515342	88516242	4
chr10	97416039	97416702	chr10	97666772	97667491	5
chr10	103325916	103326868	chr10	103336359	103336606	4
chr10	11726530	11728137	chr10	11740722	11742008	18
chr10	120956035	120956830	chr10	120966166	120966779	4
chr10	127408821	127409517	chr10	127421538	127421857	4
chr10	97540254	97540525	chr10	97592456	97593243	4
chr10	126406640	126407138	chr10	126429277	126430104	7
chr10	61640172	61641540	chr10	61665900	61668475	13
chr10	5860448	5861098	chr10	5881769	5882679	6
chr10	112664729	112665202	chr10	112705345	112705952	4
chr10	97006481	97006701	chr10	97014630	97015571	4
chr10	90784170	90784529	chr10	90798285	90798884	4
chr10	112166237	112166386	chr10	112175044	112175511	4
chr10	6171086	6171369	chr10	6182464	6182706	4
chr10	97502007	97502537	chr10	97552131	97552831	4
chr10	124898154	124899489	chr10	124913332	124914499	10
chr10	73611037	73611672	chr10	73643046	73643497	4
chr10	7513857	7514584	chr10	7525898	7528013	8
chr10	3779740	3780037	chr10	3827608	3827786	5
chr10	103422444	103423279	chr10	103439473	103440044	5
chr10	112065945	112066234	chr10	112360303	112360950	9
chr10	106088819	106089496	chr10	106111862	106112268	4
chr10	121356715	121356883	chr10	121652145	121652416	4
chr10	73997736	74000065	chr10	74021055	74021732	8
chr10	103801405	103802076	chr10	103815703	103815931	4
chr10	13202246	13204370	chr10	13343954	13345214	21
chr10	12036011	12036352	chr10	12113510	12114010	4
chr10	126406639	126407883	chr10	126421512	126422217	7
chr10	111853651	111853965	chr10	111870401	111870964	4
chr10	90030736	90031229	chr10	90149449	90150711	5
chr10	49875533	49877021	chr10	49885303	49886834	14
chr10	81944442	81945316	chr10	81963189	81963896	6
chr10	64414938	64415737	chr10	64430289	64431477	9
chr10	75517980	75519489	chr10	75530618	75532596	10
chr10	97722520	97722759	chr10	97849482	97849915	5
chr10	104163629	104164058	chr10	104180336	104180849	4
chr10	6019132	6020053	chr10	6094304	6094941	8
chr10	71344724	71344871	chr10	71499839	71499990	4
chr10	3173382	3173923	chr10	3182921	3183337	4
chr10	3917286	3917823	chr10	4169636	4170580	5
chr10	135078833	135079505	chr10	135090361	135090735	5
chr10	112562388	112562785	chr10	112678198	112678491	6
chr10	11251177	11252730	chr10	11284329	11285657	10
chr10	63657725	63658038	chr10	63836707	63837058	4
chr10	43898974	43900763	chr10	43950843	43951095	5
chr10	70823293	70827206	chr10	70846879	70851179	62
chr10	43931629	43932875	chr10	43950518	43951947	8
chr10	3916854	3917682	chr10	3945743	3946168	4
chr10	89577989	89578847	chr10	89621630	89622533	8
chr10	126404755	126405874	chr10	126417102	126417302	4
chr10	75910649	75911412	chr10	75923362	75924008	8
chr10	89621636	89622495	chr10	90145347	90146352	5
chr10	22597058	22597619	chr10	22605733	22606043	4
chr10	98009933	98010819	chr10	98028310	98029155	6
chr10	70783756	70785114	chr10	70847527	70848088	11
chr10	93559112	93559474	chr10	93696609	93697236	4
chr10	81106788	81108129	chr10	81115846	81117022	12
chr10	26662228	26662986	chr10	26742695	26743927	5
chr10	45454422	45455047	chr10	45469379	45470600	4
chr10	31676208	31677139	chr10	31687711	31688685	5
chr10	121302235	121302702	chr10	121356551	121357681	4
chr10	104474101	104474181	chr10	104677876	104678063	4
chr10	12083786	12084412	chr10	12115256	12116177	7
chr10	75910527	75910955	chr10	75973296	75973955	4
chr10	5886770	5887591	chr10	5904204	5904642	5
chr10	121355959	121357416	chr10	121630571	121631522	6
chr10	111897177	111898169	chr10	112033991	112034547	5
chr10	70897760	70898804	chr10	70907168	70907883	4
chr10	103649135	103649772	chr10	103661442	103662390	4
chr10	64353752	64354075	chr10	64571141	64572058	6
chr10	30709314	30709677	chr10	30791423	30792231	4
chr10	11260256	11260484	chr10	11268449	11269034	4
chr10	97551951	97553716	chr10	97597536	97597945	9
chr10	11196096	11196588	chr10	11206306	11206922	5
chr10	65380422	65380779	chr10	65388555	65389032	4
chr10	64576439	64576672	chr10	64893404	64894017	4
chr10	49517179	49517930	chr10	49526407	49527567	5
chr10	35379153	35379430	chr10	35484594	35485631	7
chr10	43902001	43905225	chr10	43931689	43933104	31
chr10	104004892	104005156	chr10	104034767	104035339	4
chr10	3815715	3816762	chr10	3824534	3825654	9
chr10	64397002	64398201	chr10	64563519	64564491	7
chr10	112631025	112632334	chr10	112645777	112646510	4
chr10	5855188	5856066	chr10	5921485	5922364	4
chr10	97527225	97528301	chr10	97597509	97598200	5
chr10	94702257	94702454	chr10	94710715	94710848	4
chr10	97543493	97544235	chr10	97555627	97556918	9
chr10	11284550	11285457	chr10	11302786	11303159	7
chr10	14644173	14644377	chr10	14686762	14687500	4
chr10	63747169	63748311	chr10	63810893	63811675	6
chr10	18929674	18930277	chr10	18940221	18940756	4
chr10	89540404	89541353	chr10	89550048	89551004	4
chr10	88178414	88178865	chr10	88188889	88189339	4
chr10	15820408	15821445	chr10	15829598	15830088	5
chr10	105218628	105219007	chr10	105230800	105231225	4
chr10	104180874	104182071	chr10	104210228	104210680	5
chr10	74927175	74928276	chr10	75012050	75013244	10
chr10	65009183	65010780	chr10	65018662	65019501	4
chr10	126407798	126408153	chr10	126429584	126429953	4
chr10	4556794	4557101	chr10	4565329	4565639	4
chr10	73534112	73534979	chr10	73542438	73543109	4
chr10	112287612	112288359	chr10	112296306	112296715	4
chr10	42384543	42385668	chr10	42392702	42393912	9
chr10	26710194	26710632	chr10	26719276	26719949	4
chr10	63702915	63703765	chr10	63758440	63759510	5
chr10	76969492	76970814	chr10	76989338	76990739	12
chr10	98738089	98738749	chr10	98752357	98753649	6
chr10	65002977	65004351	chr10	65016419	65017004	6
chr10	1091534	1092215	chr10	1106342	1106938	6
chr10	99078579	99080019	chr10	99093690	99094905	9
chr10	11274285	11274828	chr10	11288333	11289365	5
chr10	65225281	65226480	chr10	65280928	65281954	7
chr10	112316776	112317224	chr10	112326481	112327184	4
chr10	12084490	12085483	chr10	12237873	12238744	6
chr10	2466018	2466085	chr10	6677878	6678029	4
chr10	97551539	97552293	chr10	97595824	97596679	4
chr10	73078459	73079265	chr10	73329479	73329952	5
chr10	90694701	90695699	chr10	90704234	90705373	8
chr10	74008724	74009366	chr10	74052137	74053035	4
chr10	112262482	112265562	chr10	112294823	112296851	24
chr10	6092639	6093461	chr10	6243551	6244964	6
chr10	6094206	6095231	chr10	6114497	6115018	7
chr10	70721293	70723259	chr10	70730767	70732767	15
chr10	74915463	74915843	chr10	74925931	74926815	5
chr10	104677064	104678448	chr10	104826456	104827348	8
chr10	27453015	27453345	chr10	27531028	27531210	4
chr10	30730350	30730841	chr10	30741184	30742300	4
chr10	89625079	89625745	chr10	89851187	89851742	4
chr10	64977256	64977767	chr10	65022499	65022880	4
chr10	35417240	35417783	chr10	35425479	35425859	4
chr10	64397070	64398095	chr10	64440745	64441890	9
chr10	43886441	43887548	chr10	43951020	43951203	4
chr10	103590361	103590886	chr10	103880064	103880460	4
chr10	27024026	27029278	chr10	27149060	27150659	31
chr10	43915819	43916552	chr10	43932016	43932520	10
chr10	74004717	74005410	chr10	74094389	74094938	4
chr10	74065217	74065892	chr10	74080532	74080959	4
chr10	11557949	11559100	chr10	11799675	11800225	6
chr10	63853075	63853797	chr10	63865462	63865866	5
chr10	32619857	32622900	chr10	32632684	32636736	48
chr10	63721844	63724680	chr10	63733756	63735006	13
chr10	91061706	91062898	chr10	91087531	91088723	8
chr10	101422080	101422572	chr10	101433069	101433328	5
chr10	12064828	12065219	chr10	12082624	12083938	6
chr10	101742363	101743134	chr10	101754076	101754560	7
chr10	3814794	3815453	chr10	3827235	3828148	5
chr10	13739006	13739115	chr10	51559923	51560090	4
chr10	79792922	79796567	chr10	79801404	79807249	110
chr10	103874021	103875140	chr10	103892611	103893514	4
chr10	85246883	85246936	chr10	85684388	85684597	4
chr10	17686149	17687448	chr10	17696955	17697841	9
chr10	124921825	124922426	chr10	124931070	124932005	4
chr10	3826071	3826622	chr10	3834820	3835834	4
chr10	75877837	75878335	chr10	75902757	75903454	4
chr10	126385114	126386011	chr10	126407444	126408117	4
chr10	70802800	70803158	chr10	70847498	70847820	4
chr10	64441041	64441641	chr10	64495529	64495950	4
chr10	11205082	11209652	chr10	11216818	11219191	50
chr10	97530206	97530696	chr10	97538602	97539383	4
chr10	88470913	88472412	chr10	88515389	88516353	11
chr10	75625245	75625818	chr10	75634089	75635466	6
chr10	98010075	98011521	chr10	98030568	98031792	8
chr10	76870783	76872432	chr10	76993685	76996286	20
chr10	14629675	14630672	chr10	14645436	14647888	19
chr10	21999788	22000082	chr10	22015897	22016349	4
chr10	64374170	64374751	chr10	64492445	64493034	6
chr10	96892662	96892930	chr10	97122658	97123763	6
chr10	19161827	19161901	chr10	20833672	20833745	4
chr10	109760101	109760559	chr10	109774583	109775018	4
chr10	60931940	60932490	chr10	60955552	60956115	4
chr10	64414559	64415782	chr10	64571027	64571841	9
chr10	76586190	76586430	chr10	76594860	76595353	5
chr10	45461273	45461605	chr10	45475562	45476346	4
chr10	52156380	52157188	chr10	52191181	52192440	7
chr10	79793203	79793679	chr10	80062088	80062536	4
chr10	76969127	76970422	chr10	76986031	76987466	9
chr10	69426261	69426823	chr10	69539423	69540082	6
chr10	123669775	123670804	chr10	123686924	123687905	6
chr10	74041924	74042596	chr10	74055030	74055389	4
chr10	70825556	70826011	chr10	70858341	70859019	4
chr10	22605075	22605851	chr10	22614280	22615081	5
chr10	73933374	73933957	chr10	73975416	73976049	6
chr10	12095469	12096692	chr10	12110612	12111452	8
chr10	60058455	60059724	chr10	60143496	60145434	13
chr10	102809899	102810613	chr10	102827085	102828416	5
chr10	90909788	90909843	chr10	90969599	90969768	4
chr10	98273309	98274065	chr10	98288078	98289641	5
chr10	74035962	74036583	chr10	74075244	74075753	4
chr10	30786633	30787082	chr10	30799687	30800301	4
chr10	129902601	129903434	chr10	129911292	129912460	4
chr10	70982214	70982748	chr10	70997205	70998616	4
chr10	61639949	61641213	chr10	61664909	61665204	4
chr10	11475723	11476454	chr10	11514292	11514872	5
chr10	69548031	69548614	chr10	69644186	69644746	4
chr10	96102880	96103811	chr10	96111988	96112481	4
chr10	30702718	30703910	chr10	30818196	30819360	7
chr10	70208368	70209056	chr10	70223923	70224699	4
chr10	94481992	94482780	chr10	94516759	94517186	4
chr10	92663179	92663544	chr10	93006074	93006649	4
chr10	11207207	11209446	chr10	11220374	11221939	17
chr10	76600715	76600938	chr10	76611510	76612393	6
chr10	12393209	12393831	chr10	12406880	12407349	4
chr10	11155231	11155532	chr10	11264783	11265504	4
chr10	94276079	94277752	chr10	94333150	94335413	22
chr10	135186699	135187147	chr10	135201926	135202643	11
chr10	75608773	75609193	chr10	75645901	75646275	6
chr10	74945913	74946197	chr10	74958412	74958868	4
chr10	97320781	97321396	chr10	97522272	97522870	4
[truncated: 98,265 more rows]

## Sheet: Table S5
Table S5: Epigenomic data downloaded from publicly available databases
Cell type	Data type	ChIP	File format	URL
GM12878	ChIP-seq	CTCF	bed (Uniform peaks)	http://hgdownload.cse.ucsc.edu/goldenPath/hg19/encodeDCC/wgEncodeAwgTfbsUniform/wgEncodeAwgTfbsBroadGm12878CtcfUniPk.narrowPeak.gz
GM12878	ChIP-seq	CTCF	bed (Uniform peaks)	http://hgdownload.cse.ucsc.edu/goldenPath/hg19/encodeDCC/wgEncodeAwgTfbsUniform/wgEncodeAwgTfbsSydhGm12878Ctcfsc15914c20UniPk.narrowPeak.gz
GM12878	ChIP-seq	CTCF	bed (Uniform peaks)	http://hgdownload.cse.ucsc.edu/goldenPath/hg19/encodeDCC/wgEncodeAwgTfbsUniform/wgEncodeAwgTfbsUtaGm12878CtcfUniPk.narrowPeak.gz
GM12878	ChIP-seq	CTCF	bed (Uniform peaks)	http://hgdownload.cse.ucsc.edu/goldenPath/hg19/encodeDCC/wgEncodeAwgTfbsUniform/wgEncodeAwgTfbsUwGm12878CtcfUniPk.narrowPeak.gz
GM12878	ChIP-seq	SMC3	bed (Uniform peaks)	http://hgdownload.cse.ucsc.edu/goldenPath/hg19/encodeDCC/wgEncodeAwgTfbsUniform/wgEncodeAwgTfbsSydhGm12878Smc3ab9263IggmusUniPk.narrowPeak.gz
GM12878	ChIP-seq	RAD21	bed (Uniform peaks)	http://hgdownload.cse.ucsc.edu/goldenPath/hg19/encodeDCC/wgEncodeAwgTfbsUniform/wgEncodeAwgTfbsHaibGm12878Rad21V0416101UniPk.narrowPeak.gz
GM12878	ChIP-seq	RNAPII	bed (Uniform peaks)	http://hgdownload.cse.ucsc.edu/goldenPath/hg19/encodeDCC/wgEncodeAwgTfbsUniform/wgEncodeAwgTfbsHaibGm12878Pol2Pcr2xUniPk.narrowPeak.gz
GM12878	ChIP-seq	RNAPII	bed (Uniform peaks)	http://hgdownload.cse.ucsc.edu/goldenPath/hg19/encodeDCC/wgEncodeAwgTfbsUniform/wgEncodeAwgTfbsSydhGm12878Pol2IggmusUniPk.narrowPeak.gz
GM12878	ChIP-seq	RNAPII	bed (Uniform peaks)	http://hgdownload.cse.ucsc.edu/goldenPath/hg19/encodeDCC/wgEncodeAwgTfbsUniform/wgEncodeAwgTfbsUtaGm12878Pol2UniPk.narrowPeak.gz
GM12878	ChIP-seq	SMC3	bam (alignments)	https://www.encodeproject.org/files/ENCFF415OZI/
				https://www.encodeproject.org/files/ENCFF797XWM/
GM12878	ChIP-seq	RAD21	bam (alignments)	https://www.encodeproject.org/files/ENCFF000WCN/
				https://www.encodeproject.org/files/ENCFF000WCQ/
GM12878	ChIP-seq	H3K27ac	bigWig	https://www.encodeproject.org/files/ENCFF180LKW/@@download/ENCFF180LKW.bigWig
GM12878	ChIP-seq	H3K4me3	bigWig	https://www.encodeproject.org/files/ENCFF674XOM/@@download/ENCFF674XOM.bigWig
GM12878	ChIP-seq	H3K4me1	bigWig	https://www.encodeproject.org/files/ENCFF682WPF/@@download/ENCFF682WPF.bigWig
GM12878	Dnase-seq	n/a	bigWig	https://www.encodeproject.org/files/ENCFF158GBQ/@@download/ENCFF158GBQ.bigWig
GM12878	ChromHMM	n/a	bed	http://hgdownload.cse.ucsc.edu/goldenpath/hg19/encodeDCC/wgEncodeAwgSegmentation/wgEncodeAwgSegmentationChromhmmGm12878.bed.gz
n/a	TFBS	n/a	bed	http://hgdownload.soe.ucsc.edu/goldenPath/hg19/encodeDCC/wgEncodeRegTfbsClustered/wgEncodeRegTfbsClusteredV3.bed.gz
GM12878	ChIP-seq	RNAPII	bigWig	http://hgdownload.cse.ucsc.edu/goldenPath/hg19/encodeDCC/wgEncodeSydhTfbs/wgEncodeSydhTfbsGm12878Pol2IggmusSig.bigWig
GM10847	ChIP-seq	RNAPII	bigWig	http://hgdownload.cse.ucsc.edu/goldenPath/hg19/encodeDCC/wgEncodeSydhTfbs/wgEncodeSydhTfbsGm10847Pol2IggmusSig.bigWig
GM18505	ChIP-seq	RNAPII	bigWig	http://hgdownload.cse.ucsc.edu/goldenPath/hg19/encodeDCC/wgEncodeSydhTfbs/wgEncodeSydhTfbsGm18505Pol2IggmusSig.bigWig
GM18526	ChIP-seq	RNAPII	bigWig	http://hgdownload.cse.ucsc.edu/goldenPath/hg19/encodeDCC/wgEncodeSydhTfbs/wgEncodeSydhTfbsGm18526Pol2IggmusSig.bigWig
GM18951	ChIP-seq	RNAPII	bigWig	http://hgdownload.cse.ucsc.edu/goldenPath/hg19/encodeDCC/wgEncodeSydhTfbs/wgEncodeSydhTfbsGm18951Pol2IggmusSig.bigWig
GM19099	ChIP-seq	RNAPII	bigWig	http://hgdownload.cse.ucsc.edu/goldenPath/hg19/encodeDCC/wgEncodeSydhTfbs/wgEncodeSydhTfbsGm19099Pol2IggmusSig.bigWig

## Sheet: Table S6
Table S6: Chromatin contact domains for GM12878
chromosome	start	end
chr1	838908	912011
chr1	918286	1228173
chr1	1890973	2316695
chr1	2343625	3341691
chr1	3368489	3641671
chr1	3826747	5976883
chr1	6168645	6708701
chr1	6779133	7708758
chr1	7725873	8412572
chr1	8619502	8910538
chr1	8975291	11021795
chr1	11096879	11810191
chr1	11843864	12140705
chr1	12177856	12720677
chr1	13988861	14287797
chr1	14421136	16068594
chr1	16118255	16690702
chr1	16766401	17373769
chr1	17384706	17733729
chr1	17745259	18908920
chr1	18922299	19202373
chr1	19209049	20821907
chr1	20848198	20969076
chr1	21020212	22291727
chr1	22431759	23292094
chr1	23301960	23731120
chr1	23818459	24079288
chr1	24096025	25163515
chr1	25172364	25533332
chr1	25829420	26138021
chr1	26163131	26744556
chr1	26825757	27205755
chr1	27293154	28046866
chr1	28182852	28536542
chr1	28573656	29532552
chr1	29562170	31181768
chr1	31190663	32529706
chr1	32679987	33554464
chr1	33559461	34079299
chr1	34097924	35209418
chr1	35249523	36241320
chr1	36348106	36555396
chr1	36562399	36887924
chr1	36981640	37901741
chr1	37918361	39430334
chr1	39563325	40501031
chr1	40542484	41421581
chr1	41732489	41901041
chr1	41981009	43542300
chr1	43691938	46036881
chr1	46499019	46814850
chr1	46871443	47192128
chr1	47656996	48192898
chr1	48203532	48221948
chr1	48462645	48964816
chr1	49037987	50814828
chr1	50832280	51763128
chr1	52092651	52235936
chr1	52360484	53152856
chr1	53165313	53648777
chr1	53739941	53862978
chr1	53950724	54221548
chr1	54325719	55488371
chr1	55603565	57287198
chr1	57296542	60414061
chr1	60436710	62318693
chr1	62547688	63213697
chr1	63307193	63908250
chr1	64022763	64713014
chr1	64733969	67192620
chr1	67229553	67968510
chr1	67996400	70204424
chr1	70596672	70977603
chr1	70994373	71517000
chr1	73088287	75199968
chr1	75235192	75672961
chr1	75696785	76098886
chr1	76374240	78581545
chr1	78595196	79144558
chr1	79304049	79664447
chr1	81879198	82226729
chr1	84370612	85726713
chr1	85772804	86485139
chr1	86841099	89061854
chr1	89073423	89344986
chr1	89401244	90454514
chr1	90511247	93533525
chr1	93769537	95700512
chr1	96700199	98934312
chr1	99259708	101336191
chr1	101384866	103436708
chr1	103569366	104059551
chr1	105189703	106336755
chr1	107738989	108293898
chr1	108323137	109188586
chr1	109368078	110078332
chr1	110087495	112313899
chr1	112840349	114222815
chr1	114519572	116564358
chr1	116680786	117672441
chr1	117855031	118439451
chr1	118693504	119913141
chr1	120090628	120352561
chr1	120413319	120511484
chr1	144533518	145061201
chr1	145417955	145546254
chr1	146712359	147365953
chr1	149859267	151987415
chr1	152022738	152506521
chr1	152625587	153250812
chr1	153323995	155699378
chr1	155907074	156037048
chr1	156057077	157045052
chr1	157057150	158098065
chr1	158171954	159060099
chr1	159101161	161110422
chr1	161150178	161354627
chr1	161453319	161712918
chr1	161761325	162007919
chr1	162025017	162364521
chr1	162582100	163288284
chr1	163328331	165043603
chr1	165226805	166448913
chr1	166852059	168115567
chr1	168311650	169780003
chr1	169897840	171284136
chr1	171613496	172698283
chr1	172709498	173795431
chr1	174226228	174715182
chr1	174737275	174969509
chr1	174997058	176851948
chr1	176865515	178160504
chr1	178278134	179341579
chr1	179673463	180149455
chr1	180156608	180453181
chr1	180484171	182051104
chr1	182052622	182759327
chr1	182930223	184661552
chr1	184771667	185140504
chr1	185207056	185651227
chr1	185781133	186182742
chr1	186344338	186958037
chr1	188750917	190344107
chr1	192440836	193092202
chr1	193151607	194267160
chr1	196116450	196631691
chr1	197147826	197327602
chr1	197488086	198436132
chr1	198740126	199434174
chr1	199653103	200482147
chr1	200527242	201089141
chr1	201118359	201194695
chr1	201222218	202105755
chr1	202123857	202689563
chr1	202937510	202969231
chr1	203007907	206313275
chr1	206634558	208173029
chr1	208193093	208421506
chr1	208823824	209922749
chr1	210033132	210575442
chr1	210578673	211830646
chr1	211852625	213170311
chr1	213294828	215701282
chr1	216165703	216395711
chr1	216923287	217921123
chr1	218432405	219986511
chr1	220164041	220951179
chr1	220983091	222629292
chr1	222637171	223297753
chr1	223306166	223873198
chr1	223883408	224647042
chr1	224699536	225111392
chr1	225505760	226522456
chr1	226611022	227423226
chr1	227636594	228142248
chr1	228186847	228704223
chr1	228799387	230447200
chr1	230933163	231741210
chr1	231891882	231943760
chr1	232002158	233378028
chr1	233439650	234464433
chr1	234622533	236136422
chr1	236266106	237033544
chr1	237968555	240150901
chr1	240894594	241663976
chr1	241693008	242181865
chr1	242617845	244464002
chr1	244762748	245208244
chr1	245315480	247741506
chr1	248100040	249220006
chr10	2880759	3086640
chr10	3234369	4809901
chr10	4856762	5916509
chr10	5990522	6446494
chr10	6458626	9347998
chr10	9373307	10720444
chr10	11154737	11314894
chr10	11453719	11803365
chr10	11823463	13117405
chr10	13201505	13822925
chr10	13829038	14522196
chr10	14539283	15149371
chr10	15475694	15787119
chr10	15920728	17641898
chr10	17648807	18528770
chr10	21366048	22243411
chr10	22278290	23358118
chr10	23445775	24848122
chr10	24906264	25371274
chr10	25400852	25517657
chr10	26622446	27173075
chr10	27179169	27650238
chr10	27733998	28683828
chr10	28916912	29595050
chr10	29665157	29803090
chr10	30284606	30930126
chr10	30959207	32098749
chr10	32124764	32658305
chr10	32734784	33445386
chr10	33481828	34928864
chr10	34954890	37171047
chr10	37177655	38044329
chr10	38265177	38655515
chr10	43361502	43601371
chr10	43699406	43958240
chr10	44165466	45361510
chr10	45425385	52037296
chr10	52050385	52385366
chr10	52761350	53976760
chr10	54066462	54250228
chr10	54403510	54542586
chr10	54711566	57261911
chr10	59096940	59913060
chr10	59934115	60147459
chr10	60540197	62408248
chr10	62574795	64006409
chr10	64196124	65481070
chr10	65625566	69541967
chr10	69547626	70063813
chr10	70762628	71268859
chr10	71273628	71719130
chr10	71875554	72147820
chr10	72218331	73046155
chr10	73062798	74596073
chr10	74854902	74919753
chr10	75022680	76998256
chr10	77159174	77796425
chr10	78306874	78872531
chr10	78924050	80957592
chr10	81052067	81249331
chr10	81296904	81807434
chr10	81902239	82021694
chr10	82137560	82941225
chr10	84555208	85769280
chr10	85786246	85975080
chr10	86021265	86476062
chr10	86686960	88347300
chr10	88445338	88963546
chr10	89292710	90314868
chr10	90324198	92632482
chr10	92639098	94196428
chr10	94274050	95272507
chr10	95313635	96207646
chr10	96389420	97362392
chr10	97452076	97627897
chr10	97775172	98996438
chr10	99165711	99807140
chr10	99929642	100070234
chr10	100184724	101007170
chr10	101150633	101472826
chr10	101604725	102775409
chr10	102799296	103834471
chr10	103928168	104356724
chr10	104488133	105353269
chr10	105358005	105446890
chr10	105470102	105970901
chr10	106032791	106685774
chr10	107556587	107949827
chr10	108384372	110544140
chr10	111643068	115324096
chr10	115464101	115865300
chr10	116062539	116640856
chr10	117114022	118146648
chr10	118439920	118937744
chr10	118973716	120220237
chr10	120326392	120610949
chr10	120730480	121303786
chr10	121445090	122097286
chr10	122182508	122498088
chr10	122702080	123661213
chr10	124027379	125730872
chr10	125752306	126095139
chr10	126218274	126516986
chr10	126735558	127318850
chr10	127670436	129950029
chr10	130829103	131927712
chr10	131987325	133836970
chr10	134035080	134267778
chr10	134269331	134453915
chr10	134717274	135423566
chr11	189305	798606
chr11	846863	1052868
chr11	1108566	1650952
chr11	1672209	2179150
chr11	2214493	3239314
chr11	3361250	3438653
chr11	3828629	4096756
chr11	4202924	5833295
chr11	6013584	6386103
chr11	6399465	6781592
chr11	6833120	8123683
chr11	8213465	9529800
chr11	9555425	10760023
chr11	10813013	12305708
chr11	12352063	12916608
chr11	12983864	13488198
chr11	13793089	14478093
chr11	14557023	15232998
chr11	15348735	16637103
chr11	16805989	17551070
chr11	17619897	18876016
chr11	19088981	20632583
chr11	20669074	22152902
chr11	22189669	22810740
chr11	22896720	26299476
chr11	26306024	27519282
chr11	27715332	29357139
chr11	29365235	30941712
chr11	31127316	32199985
chr11	32344164	34518126
chr11	34533875	35507995
chr11	35635469	36289397
chr11	36310353	36773683
chr11	37024793	38813734
chr11	40328140	41454140
chr11	41481568	43306338
chr11	43332944	43874531
chr11	43909922	44060655
chr11	44115702	44935399
chr11	44946641	46640294
chr11	46908593	47639104
chr11	47874399	48132911
chr11	48194468	48330131
chr11	55708931	57045875
chr11	57112136	58281829
chr11	58334716	60020682
chr11	60031145	60404506
chr11	60467976	61155472
chr11	61211979	61503508
chr11	61513685	61878644
chr11	61936456	62631940
chr11	62671615	62981491
chr11	63244388	63922238
chr11	63970407	64123504
chr11	64215358	64536416
chr11	64554794	65362951
chr11	65392378	66651801
chr11	66820765	67276197
chr11	67339476	67428080
chr11	67776448	67974401
chr11	67976031	68215932
chr11	68400153	68857060
chr11	68866584	69487533
chr11	69499749	70603866
chr11	70659493	71131963
chr11	71511271	72159043
chr11	72180968	73643065
chr11	73674442	76393434
chr11	76432589	77331646
chr11	77531586	77758074
chr11	77938179	78277718
chr11	78355063	80949135
chr11	81353846	83532527
chr11	83538232	84276616
chr11	85306206	88620464
chr11	90209036	90982982
chr11	92674431	93387584
chr11	93627967	94338368
chr11	94355326	96160839
chr11	96196372	98888007
chr11	100445391	100804510
chr11	101730678	102538409
chr11	102603626	103473871
chr11	103552398	104023763
chr11	104479691	105734658
chr11	105958042	106910254
chr11	107419090	107770360
chr11	107879462	108526739
chr11	108567549	109569921
chr11	109722279	111320552
chr11	111325003	113161990
chr11	113175994	113405313
chr11	113677040	114134533
chr11	114609311	116563425
chr11	116602517	117103946
chr11	117295094	118901868
chr11	118934964	122377781
chr11	122450571	122895182
chr11	122973465	123583204
chr11	123939717	124738619
chr11	124830913	125275366
chr11	125292804	125745582
chr11	125792250	127216900
chr11	127897784	130767504
chr11	130792434	131545247
chr11	131617434	132811547
chr11	132947745	133706653
chr11	133796367	134115991
chr12	678201	2693372
chr12	2791790	2923831
chr12	2960316	3151508
chr12	3181973	3914645
chr12	3993409	4868632
chr12	4963322	6396130
chr12	6444152	7961073
chr12	8011514	8390596
chr12	8696282	9203250
chr12	9481914	12890879
chr12	12941230	13388285
chr12	13408313	13815505
chr12	13891958	14322536
chr12	14338078	16053172
chr12	16228531	18145349
chr12	18292738	19442595
chr12	19891716	20374227
chr12	20798685	21323898
chr12	21849966	22597882
chr12	22681983	22785266
chr12	22837389	23208550
chr12	23357893	24990719
chr12	25004805	25542944
chr12	25586850	26183918
chr12	26249288	27857596
chr12	27884395	29027175
chr12	29222176	29581380
chr12	29671741	30998128
chr12	30999358	31425743
chr12	31553523	34175655
chr12	34272669	34372511
chr12	38531035	39668060
chr12	39711350	40708983
chr12	40717992	41316441
chr12	41339595	43733320
chr12	43837304	44277791
chr12	44351079	45343497
chr12	45563857	46121598
chr12	46155890	47417013
chr12	47424244	48584300
chr12	48934019	49192243
chr12	49245525	49630762
chr12	49679413	50709771
chr12	50897854	51129357
chr12	51158059	51746538
chr12	51811510	52270569
chr12	52319722	53377506
chr12	53457545	54153851
chr12	54376995	54836763
chr12	54973029	56859773
chr12	56906756	58303170
chr12	58376468	59547096
chr12	59796557	62587404
chr12	62828181	63463131
chr12	63813474	64652297
chr12	64940514	67256947
chr12	67748154	68715106
chr12	69254816	70034814
chr12	70272092	71124745
chr12	71125566	71787089
chr12	71808426	72141747
chr12	72172937	72333708
chr12	72410194	74931884
chr12	75727423	76981517
chr12	77013449	77405583
chr12	77443200	78321755
chr12	78393162	79739866
chr12	79801035	80581364
chr12	80588320	80665703
chr12	80804985	81652316
chr12	81844454	82022428
chr12	82910466	84897727
chr12	85265384	85453361
chr12	85469631	88390090
chr12	89409519	89924992
chr12	89935232	90648258
chr12	91338384	91749867
chr12	91755287	93046008
chr12	93178303	94497222
chr12	94526412	94929616
chr12	94939556	95930840
chr12	96016778	96212147
chr12	96311572	96912597
chr12	96971329	98792207
chr12	98817798	99394412
chr12	99435938	100054493
chr12	100626921	101136228
chr12	101808113	103273685
chr12	103274265	104030160
chr12	104270612	105780276
chr12	105812944	107315662
chr12	107485621	108005544
chr12	108067034	108279605
chr12	108311718	108906601
chr12	108956120	109531946
chr12	109699698	109832616
chr12	109865074	111326717
chr12	111331516	111753084
chr12	111768117	112251956
chr12	112382589	112850832
chr12	113337603	113613376
chr12	113634199	114352308
chr12	114403359	116356927
chr12	116435139	117135420
chr12	117139572	117560777
chr12	117649938	118296704
chr12	118312029	120525602
chr12	120662818	120706041
chr12	120762921	121668848
chr12	121771370	122121396
chr12	122207474	124103540
chr12	124284527	125427745
chr12	125667388	128554448
chr12	128743646	132315419
chr12	132319743	132435073
chr12	132637705	133193598
chr13	20138839	20162456
chr13	20500503	20738494
chr13	20755315	21503716
chr13	21515876	22056086
chr13	22199261	23894228
chr13	24039478	24474674
chr13	24495229	24804451
chr13	25244356	25542957
chr13	25658147	25951448
chr13	26148376	27505552
chr13	27519944	28559812
chr13	28633219	29371802
chr13	29653800	29937815
chr13	30044745	32318990
chr13	32483262	33157297
chr13	33159263	34301742
chr13	34374111	35739020
chr13	36203527	36364045
chr13	36552107	36850406
chr13	36856472	37557106
chr13	37683052	39157034
chr13	39624559	40251161
chr13	40514626	41799447
chr13	41926899	42790611
chr13	42907956	43053623
chr13	43168585	44449604
chr13	44478972	45046730
chr13	45056925	45886677
chr13	45944368	46064947
chr13	46084451	46896815
chr13	47065471	47297313
chr13	47338067	51645373
chr13	51698623	53025960
chr13	53182928	53726801
chr13	53824051	61006229
chr13	61022267	61985753
chr13	62453579	62934466
chr13	68878192	69502028
chr13	70109354	71143292
chr13	71197266	72454956
chr13	73215457	74283724
chr13	74327789	75794611
chr13	75945099	76124348
chr13	76248407	77555121
chr13	78064154	78698789
chr13	78710670	79553535
chr13	79994884	80117937
chr13	80252154	81592428
chr13	81744749	82905872
chr13	85469324	86381613
chr13	87521429	91521248
chr13	91785275	92375721
chr13	92838498	95015586
chr13	95085940	96633305
chr13	96671195	98228146
chr13	98506478	99496333
chr13	99680719	101781268
chr13	101796611	103209091
chr13	103231503	103502833
chr13	103522184	103841898
chr13	105425891	107571669
chr13	107857251	108808793
chr13	108828622	109550542
chr13	109612985	111473352
chr13	111566953	111704288
chr13	111718793	111877384
chr13	112126041	113262934
chr13	113270829	113530638
chr13	113596266	114218353
chr13	114426243	115105903
chr14	20773809	22027170
chr14	22551824	22569850
chr14	22744822	24033382
chr14	24056933	24424407
chr14	24481784	25621305
chr14	29222105	30991904
chr14	31124498	31826110
chr14	31978770	33030289
chr14	33044499	34969080
chr14	35138733	36158360
chr14	36347748	37412190
chr14	37714600	38344687
chr14	38454994	39486378
chr14	39575389	39939397
chr14	42578802	45316601
chr14	45382017	45738886
chr14	45895478	49641402
chr14	49925727	49967178
chr14	50098748	51000821
chr14	51008843	51328570
chr14	51421215	52448171
chr14	52462374	52740539
chr14	52763547	52941792
chr14	53289265	54816173
chr14	54832979	55360827
chr14	55517460	55900819
chr14	55904092	56942448
chr14	56955197	57784968
chr14	57952280	58540116
chr14	58573744	62595435
chr14	62628841	63776033
chr14	63854568	64771617
chr14	64809970	65487943
chr14	65630054	66538768
chr14	66825299	67634554
chr14	67886293	68172533
chr14	68302894	69311941
chr14	69328935	69575302
chr14	69594645	72323603
chr14	72398624	72888884
chr14	72979389	73417827
chr14	73638816	74505605
chr14	74575844	74726029
chr14	74828369	74960761
chr14	75074333	77115034
chr14	77175680	78019502
chr14	78120707	78284843
chr14	78327780	79303884
chr14	79425623	81317811
chr14	81417990	81931857
chr14	82176072	86524618
chr14	88210854	88363752
chr14	88409880	89337335
chr14	89492711	90703470
chr14	90863141	91227665
chr14	91368773	91894534
chr14	92115817	92465555
chr14	92559530	93253129
chr14	93416396	94087381
chr14	94120455	95017817
chr14	95155279	96893365
chr14	97033174	99733949
chr14	99854125	99883200
chr14	99982194	100414071
chr14	100446756	100660774
chr14	100768329	100845413
chr14	100848872	102132606
chr14	102172888	103761343
chr14	103964005	104015700
chr14	104036398	104379820
chr14	104542914	107289319
chr15	20558294	22511534
chr15	25752736	26179721
chr15	27133916	28369260
chr15	28370885	29268627
chr15	30952365	31152625
chr15	31186216	31783637
chr15	32942406	33288439
chr15	33312942	34258865
chr15	34353153	34881342
chr15	35000238	35214241
chr15	35370034	38185049
chr15	38286744	38707209
chr15	38731018	40716562
chr15	40811167	41625159
chr15	41757585	42197367
chr15	42278810	42431150
chr15	42762885	42943731
chr15	42995387	43579535
chr15	44193384	44794882
chr15	44870118	45078357
chr15	45409025	45911062
chr15	45996223	46083916
chr15	46603999	48645662
chr15	48649427	51201803
chr15	51424508	51792341
chr15	51828145	52073699
chr15	52180345	52520302
chr15	52545526	53030727
chr15	53072331	53490301
chr15	54099558	55732629
chr15	55805576	56723914
chr15	56782281	58514732
chr15	58518922	59822257
chr15	59824069	60620005
chr15	60650817	62547145
chr15	63074150	64362093
chr15	64501479	66791951
chr15	66892218	68131204
chr15	68155113	68505225
chr15	68544521	69218599
chr15	69348925	69687814
chr15	69767037	72450037
chr15	72491826	72578807
chr15	72891652	73998509
chr15	74164455	74617197
chr15	74664434	75244693
chr15	75320061	75600812
chr15	75659257	77160594
chr15	77264477	79044141
chr15	79199433	79479168
chr15	79630179	80527664
chr15	80710788	81694891
chr15	81771151	82491442
chr15	83517982	83670323
chr15	83678718	84706105
chr15	85129845	85589492
chr15	85838665	86386322
chr15	86396279	88994703
chr15	89019340	89723571
chr15	89749407	90100695
chr15	90282618	90631759
chr15	90685493	90830870
chr15	90834774	91816436
chr15	91844729	92628140
chr15	92634285	93260176
chr15	93338684	94666497
chr15	94703997	94871344
chr15	95125570	97789750
chr15	98452096	98628709
chr15	98854137	98966475
chr15	98985032	100450955
chr15	100468604	102183518
chr16	112811	413254
chr16	441807	452562
chr16	628752	661539
chr16	760777	1158044
chr16	1413055	1589766
chr16	1909644	2553037
chr16	2888358	3034542
chr16	3053010	3216992
chr16	3740054	5007467
chr16	5105908	5143004
chr16	7075292	8223708
chr16	8615223	11013825
chr16	11046316	11908829
chr16	12042875	12162374
chr16	12188563	12914099
chr16	12989867	14625980
chr16	15520553	16289180
chr16	16954923	17674888
chr16	18812649	18981557
chr16	19094420	20400615
chr16	20613205	20720080
chr16	20784883	21099352
chr16	21167214	23739850
chr16	23745959	24517240
chr16	24527869	24701240
chr16	24845419	25238750
chr16	25244540	27121995
chr16	27165223	27471829
chr16	27650422	28230220
chr16	28287419	28561387
chr16	28884342	28958424
chr16	29652296	30044543
chr16	30123244	30705655
chr16	30824995	30953732
chr16	30964735	31880888
chr16	46587624	48200087
chr16	48263904	48665426
chr16	48719535	49387989
chr16	49441083	49956741
chr16	50057560	51796401
chr16	52223345	53057350
chr16	53086989	53255460
chr16	53583331	56824105
chr16	56898741	58791234
chr16	58847788	63324233
chr16	63394291	65152649
chr16	66437253	66907548
chr16	66927614	68264131
chr16	68270942	69346300
chr16	69429374	69966328
chr16	70364696	70688426
chr16	71032309	71996942
chr16	72099373	73990903
chr16	74343666	74657791
chr16	74740271	75799320
chr16	75822151	77206805
chr16	77265434	78040194
chr16	78536995	82264976
chr16	82295739	83481525
chr16	83859066	85121460
chr16	85146004	85794880
chr16	85852730	86555322
chr16	86595360	87945752
chr16	87989928	88505664
chr16	88507094	88701167
chr16	88801251	89624931
chr16	89640608	89977008
chr17	13369	236452
chr17	259237	902965
chr17	1025143	2257194
chr17	2283789	2917760
chr17	2951146	3551513
chr17	3584661	4966920
chr17	5097100	5344501
chr17	5488289	6340124
chr17	6568750	7592141
chr17	7645717	8205144
chr17	8286281	9433067
chr17	9826992	10749850
chr17	10778752	11548012
chr17	12083385	14831943
chr17	15158372	15407995
chr17	15730866	15903235
chr17	16188894	16594418
chr17	16817819	16897140
chr17	16904046	17938706
chr17	18043266	18121478
chr17	18151289	18864570
chr17	19265410	19671917
chr17	19893467	20226393
chr17	20845423	20897839
chr17	20923419	21417372
chr17	25523961	26579267
chr17	26819001	26941808
chr17	26973103	27445687
chr17	27450725	29025543
chr17	29339119	29701576
chr17	29715421	30170454
chr17	30578171	31326686
chr17	31846462	32079097
chr17	32105353	34137651
chr17	34176164	34839829
chr17	34957389	36204826
chr17	36502571	36893905
chr17	37138109	39854187
chr17	39892982	40680552
chr17	40699798	41925774
chr17	41955132	42601285
chr17	42609082	43930834
chr17	44078795	44364765
chr17	45017665	45694294
chr17	45741058	47113999
chr17	47255042	48167201
chr17	48170702	49718150
chr17	49841661	50185345
chr17	53067696	53593465
chr17	53602567	53849900
chr17	54668706	54858607
chr17	54895052	55192218
chr17	55205960	56192636
chr17	56276434	56526562
chr17	56595301	57084722
chr17	57297017	58115860
chr17	58219476	58719865
chr17	58797190	60187697
chr17	60746908	61913570
chr17	61987420	62360640
chr17	62384271	62399364
chr17	62487107	62645873
chr17	62772204	63195971
chr17	63226521	64162450
chr17	64250105	64670505
chr17	64709682	65290644
chr17	65369657	65687667
chr17	65713535	66008184
chr17	66167979	68620473
chr17	68632285	70537544
chr17	70552780	71369772
chr17	71424739	72196551
chr17	72198786	74003204
chr17	74008732	74280530
chr17	74380125	74712215
chr17	74812148	75244940
chr17	75325574	76011864
chr17	76014710	76420703
chr17	76492752	76968795
chr17	77013931	77683131
chr17	77714544	77966238
chr17	78055713	79569468
chr17	79699476	81040456
chr18	285863	617632
chr18	621989	841053
chr18	864397	2548494
chr18	2930910	3247842
chr18	3279245	5059528
chr18	5072951	6887622
chr18	6919636	8391002
chr18	8478564	9516974
chr18	9611938	9674850
chr18	9969554	11554702
chr18	11654085	12238605
chr18	12390759	13160388
chr18	13215981	13632007
chr18	13811951	14088146
chr18	18774330	20285652
chr18	20378169	21699730
chr18	21756294	23476621
chr18	23885567	25181326
chr18	25183628	30133971
chr18	30293574	30513641
chr18	30810890	31076334
chr18	31419015	32369823
chr18	32585325	34390408
chr18	34521856	39487254
chr18	39632260	41176828
chr18	41200470	42967007
chr18	43200645	43655043
chr18	43727109	44239606
chr18	44575763	47389261
chr18	47535793	47885122
chr18	48188035	48312905
chr18	48345736	48580355
chr18	48636212	50431263
chr18	51093814	52651603
chr18	52901077	54244615
chr18	54369262	55230011
chr18	55296903	57071231
chr18	57126042	58217275
chr18	58987745	59799970
chr18	59848878	61108596
chr18	61182155	61647974
chr18	61684456	62077833
chr18	63392169	64164304
chr18	64771155	64868310
chr18	64883929	66403762
chr18	66514020	68123327
chr18	68448362	71512366
chr18	71705264	72220357
chr18	72362626	74423972
chr18	74513392	75363470
chr18	76635528	77008068
chr18	77137708	77406084
chr18	77723029	77748941
chr18	77915097	78016184
chr19	264806	511850
chr19	583549	735447
chr19	768114	1373152
chr19	1544037	1826940
chr19	1897586	2070412
chr19	2154875	2391883
chr19	2472746	3251183
chr19	3303821	3823072
chr19	3985524	4205761
chr19	4265117	5032771
chr19	5047707	5579294
chr19	5689236	5720964
chr19	5773341	6864955
chr19	7100973	8386382
chr19	8417508	9191552
chr19	9246910	9908966
chr19	10040730	10813129
chr19	10826565	10976347
chr19	11047068	11315957
chr19	11403860	14597820
chr19	14666820	14801198
chr19	14982070	15671695
chr19	15695207	16530524
chr19	16823740	18523155
chr19	18561488	19098451
chr19	19163583	19757130
chr19	28457202	29755344
chr19	29957943	30088441
chr19	30096707	31141884
chr19	31157143	33062153
chr19	33466743	35645498
chr19	35797285	36084495
chr19	36180312	36662615
chr19	36680515	36984880
chr19	38388492	39443740
chr19	39452238	42106185
chr19	42147335	42463958
chr19	42585520	43101828
chr19	43936233	44315855
chr19	45155587	45843902
chr19	45905235	46197237
chr19	46271665	48367758
chr19	48464916	49113392
chr19	49148978	50185294
chr19	50439644	50488975
chr19	50668530	50762625
chr19	50859431	51428619
chr19	51431553	51599270
chr19	51658087	52281858
chr19	52640369	52742835
chr19	52750840	53252111
chr19	53698009	54771114
chr19	54834519	54905387
chr19	54988837	55189911
chr19	55392500	56862521
chr19	57917588	58667451
chr19	58839660	59032294
chr2	18302	638060
chr2	713613	1773828
chr2	3201449	3699654
chr2	3774707	3829187
chr2	4006516	6914970
chr2	6965352	7224946
chr2	7236483	8902795
chr2	9012313	9280501
chr2	9281184	9512633
chr2	9909761	10809833
chr2	10971495	13147900
chr2	13332870	15718684
chr2	15776315	18560098
chr2	18700126	20064217
chr2	20154114	20527188
chr2	20594925	20851992
chr2	20859771	21541680
chr2	23422182	23684179
chr2	24046326	24607027
chr2	24628920	26801715
chr2	26827481	26970779
chr2	27067860	31749468
chr2	32778273	33809188
chr2	33898796	35654155
chr2	36197691	36892872
chr2	37395029	39958686
chr2	40138965	42010753
chr2	42066977	42589416
chr2	42721279	42998490
chr2	43020533	43837832
chr2	44103986	48817055
chr2	48826524	50720714
chr2	54333579	55660389
chr2	55943982	56360846
chr2	56410304	57744710
chr2	57947261	60902993
chr2	60934246	61228697
chr2	61652521	61886801
chr2	61921615	62021245
chr2	62143097	63771738
chr2	63918027	64116466
chr2	64275119	65801318
chr2	65866370	65940081
chr2	66654949	68259391
chr2	68347504	68672230
chr2	68689791	71230852
chr2	71250538	71740318
chr2	71757320	72973676
chr2	72993998	73441768
chr2	74050054	74817436
chr2	74917239	75856265
chr2	75866519	76828095
chr2	77179487	80115854
chr2	80161966	84542829
chr2	84718929	85528275
chr2	85617183	86043382
chr2	86052745	86308869
chr2	86446774	86601020
chr2	86991418	87035826
chr2	88358632	90246943
chr2	95538744	95784293
chr2	95897020	95981350
chr2	96010968	96395529
chr2	96658290	97222289
chr2	97522720	97779166
chr2	98206056	100107794
chr2	100173496	101045037
chr2	101222987	101822786
chr2	101958178	103067013
chr2	103087194	103423753
chr2	103592296	105490503
chr2	105728779	105857471
chr2	105983674	106163588
chr2	106191928	107199883
chr2	108552360	109254210
chr2	109544754	109606310
chr2	109743117	110269014
chr2	110273678	110494819
chr2	111568486	111875394
chr2	112643762	113718143
chr2	113837359	114149087
chr2	114359634	114738787
chr2	115922618	119623737
chr2	119637769	121439281
chr2	121451464	122114895
chr2	122158612	122506302
chr2	122568402	123209815
chr2	124783941	127730970
chr2	127953215	128408884
chr2	128820602	128992514
chr2	129079290	130607628
chr2	130693702	132905170
chr2	133303547	134602529
chr2	134640154	135225121
chr2	135760379	136556326
chr2	136669551	138598611
chr2	138622439	139588775
chr2	141341831	141622278
chr2	143791194	144042715
chr2	144444192	146510462
chr2	147491000	148670403
chr2	148694223	150419378
chr2	150451955	152096587
chr2	152851943	154377255
chr2	155258486	156168281
chr2	156233175	158051693
chr2	158157976	159612135
chr2	159754666	160826096
chr2	160944489	162132553
chr2	162440079	162983477
chr2	163009612	163192092
chr2	163745691	163991578
chr2	164039028	165287129
chr2	165869842	166987435
chr2	167394544	169780153
chr2	169815767	169999940
chr2	170307722	171730231
chr2	171828651	173576109
chr2	173670365	173799525
chr2	173888559	175210243
chr2	175325891	176964089
chr2	176990109	178629400
chr2	178973788	179566843
chr2	179625948	180616981
chr2	180706260	180943392
chr2	180988024	183846142
chr2	186072152	186145571
chr2	186154399	187325636
chr2	187368112	187646267
chr2	187726177	189377909
chr2	189388329	190278969
chr2	190523933	191897206
chr2	191914457	193029234
chr2	194559638	194828667
chr2	195031393	196183610
chr2	196359655	196933584
chr2	196941799	197320007
chr2	197615324	198244382
chr2	198571515	199162609
chr2	199173395	200726967
chr2	200842763	201570165
chr2	201576979	202231220
chr2	202660195	203045606
chr2	203437294	204775106
chr2	205009291	206813460
chr2	207027977	207125762
chr2	207256006	208340829
chr2	208490287	208938268
chr2	209039833	210196914
chr2	210198313	211066173
chr2	211441702	213435726
chr2	213550322	216796876
chr2	216812991	217269569
chr2	217379999	218621989
chr2	218647789	218934113
chr2	219032794	220218400
chr2	220265074	220556991
chr2	220600415	222834472
chr2	222921472	226526756
chr2	226532789	227972777
chr2	227991632	228750256
chr2	228803935	230139180
chr2	230295834	230452421
chr2	230645248	231664571
chr2	231688471	231919645
chr2	231967347	232317748
chr2	232379002	232652564
chr2	232765017	233306086
chr2	233468716	234621086
chr2	234884298	236657102
chr2	236674313	237983704
chr2	238030629	238684636
chr2	238766461	239173976
chr2	239265112	239892783
chr2	239955360	241378866
chr2	241451644	241780947
chr2	242016781	242090968
chr2	242549479	242598952
chr2	242604774	242821473
chr20	186281	311985
chr20	334127	720392
chr20	794257	1195246
chr20	1292909	2437357
chr20	2667175	2982680
chr20	3033425	6059050
chr20	6122582	8705344
chr20	8770839	9374511
chr20	9387701	11525697
chr20	12904372	14038173
chr20	14314469	16743355
chr20	16782167	17414132
chr20	17484632	18258413
chr20	18393352	19644436
chr20	19672612	19977725
chr20	20064002	21596951
chr20	21699980	22294624
chr20	22314324	23321882
chr20	23420657	23589334
chr20	23649041	24900580
chr20	24972803	25381099
chr20	30046407	30314529
chr20	30407995	31888135
chr20	32044857	32320264
chr20	32379800	32718829
chr20	32777932	33359042
chr20	33459698	34035935
chr20	34051265	34473538
chr20	34577908	35549310
chr20	35820155	36165160
chr20	36191796	37038019
chr20	37261226	37711931
chr20	37740013	39969897
chr20	40325911	42038851
chr20	42076601	44401918
chr20	44427297	45328823
chr20	45380752	47238926
chr20	47251899	47523359
chr20	47746855	49366719
chr20	49404705	50242035
chr20	50255531	58072397
chr20	58145595	58427998
chr20	58523885	60472276
chr20	60584925	61440623
chr20	61453929	62014329
chr20	62065997	62753095
chr21	15631745	16965507
chr21	18758709	18959088
chr21	19049775	19299178
chr21	19871650	30313132
chr21	30459536	31223019
chr21	31416668	32460744
chr21	32470163	32979187
chr21	33152967	33632138
chr21	33775255	33974789
chr21	34024268	34979186
chr21	35293903	36004890
chr21	36064951	37485819
chr21	37512780	39015709
chr21	39047077	39730452
chr21	39877072	40761752
chr21	40889288	42506659
chr21	42654744	43539527
chr21	43564487	43958965
chr21	44012899	45069294
chr21	45229101	45398105
chr21	45556978	45725384
chr21	45898864	47301125
chr22	17397232	17982442
chr22	18038186	18561543
chr22	19131326	19706232
chr22	19716901	20117363
chr22	20143142	21139838
chr22	21982145	21998046
chr22	22065527	24193808
chr22	24203741	24655703
chr22	24717429	24924062
chr22	25333123	25454214
chr22	25476440	27062431
chr22	27074420	28406716
chr22	28414704	28991647
chr22	28992543	29643344
chr22	29789800	31710780
chr22	31741155	32871056
chr22	32923882	33670856
chr22	33695173	35628720
chr22	35743736	36683162
chr22	36695377	36868904
chr22	37152051	38363422
chr22	38446812	39078275
chr22	39129240	40744672
chr22	40831637	41296421
chr22	41318240	41635708
chr22	41798154	42870524
chr22	43016218	43533000
chr22	43623166	45493043
chr22	45497358	46942083
chr22	46959240	47201486
chr22	47608929	48889307
chr22	50160497	51130769
chr3	674079	3221666
chr3	3237414	4333691
chr3	4389852	5102131
chr3	5268050	8282277
chr3	8364462	8665864
chr3	8704746	9347298
chr3	9394411	9770324
chr3	9973805	10364384
chr3	10384452	10781801
chr3	10798490	11378530
chr3	11419534	11846803
chr3	12175061	12934733
chr3	13025127	13089753
chr3	13132485	13928327
chr3	13937383	14964108
chr3	14966687	16594099
chr3	16639788	17883886
chr3	17934723	18431233
chr3	18599563	18801104
chr3	18888399	19909445
chr3	20381570	23003538
chr3	23930109	24280522
chr3	24305999	24682724
chr3	24814483	25075483
chr3	25688328	26754886
chr3	27174249	28371815
chr3	28517209	30735682
chr3	30809223	31812073
chr3	32059971	32188622
chr3	32216671	32512532
chr3	32548590	32976825
chr3	32987303	33830216
chr3	33924099	36744261
chr3	36770047	37255102
chr3	37894287	38524483
chr3	38536968	39421077
chr3	39487448	41924202
chr3	41933008	42591068
chr3	42612815	42924274
chr3	43002774	43545590
chr3	43585287	44278477
chr3	44364425	46422398
chr3	46527152	46676912
chr3	46745182	47414085
chr3	47460690	48200933
chr3	48234283	48596514
chr3	48774087	48991014
chr3	49024588	49051980
chr3	49207085	49488107
chr3	49575077	51835209
chr3	51975384	52483585
chr3	52505391	52716405
chr3	52775700	53955790
chr3	53972362	56338175
chr3	56373060	56529621
chr3	56732902	57025608
chr3	57028821	57897150
chr3	57947341	58617960
chr3	58625003	61368549
chr3	61549755	62176153
chr3	62186144	62546407
chr3	62606308	64471592
chr3	64515804	65718783
chr3	65770428	66126304
chr3	66301837	66874667
chr3	66988073	69022992
chr3	69169404	69721242
chr3	70112719	70410447
chr3	70599357	71730971
chr3	71759653	73137938
chr3	73148177	73554450
chr3	74315786	75221642
chr3	75342860	75472084
chr3	77087044	77305105
chr3	78707448	79411900
chr3	79569857	79897397
chr3	81350063	83573284
chr3	84595938	85626251
chr3	85870222	86613522
chr3	87018078	87219588
chr3	87345864	88231062
chr3	88252045	90142997
chr3	93721910	93788890
chr3	93953191	99527839
chr3	99550013	100354460
chr3	100787957	101357415
chr3	101414489	102256706
chr3	103820574	106784660
chr3	106953613	111259035
chr3	111295239	111764171
chr3	111829729	112252293
chr3	112300616	113635174
chr3	113870432	116478329
chr3	116488177	118537912
chr3	118599552	119401231
chr3	119538665	120517212
chr3	121264799	122978707
chr3	123045883	123279785
chr3	123360441	125305250
chr3	125851479	126109206
chr3	126240249	127267769
chr3	127293613	127693437
chr3	127794002	128329180
chr3	128399096	128516309
chr3	128686941	128969153
chr3	129101858	129657991
chr3	129994915	130259361
chr3	130417424	130614185
chr3	130752138	132364015
chr3	132444340	133143612
chr3	133182793	133297894
chr3	133380737	134212105
chr3	134318654	135762328
chr3	135792644	137772727
chr3	137785233	139050930
chr3	139145791	140584448
chr3	140615019	140912670
chr3	140996972	141999645
chr3	142305367	142714135
chr3	142758918	143394619
chr3	143493750	143671463
chr3	143690778	144490523
chr3	145493865	146910826
chr3	148025885	148087274
chr3	148096849	149200722
chr3	149211416	150215510
chr3	150245540	150865763
chr3	150883227	152680002
chr3	152743388	153736719
chr3	154052493	155042565
chr3	155069946	155421820
chr3	155470646	155590052
chr3	155713270	156959310
chr3	157249031	157293730
chr3	157335457	158510540
chr3	158563034	159524294
chr3	159545651	160206560
chr3	160403942	161143300
chr3	161226270	164904657
chr3	164924530	167068966
chr3	167097066	167601155
chr3	167761693	168566043
chr3	168866158	169387962
chr3	169480210	170531599
chr3	170678670	172429858
chr3	173246968	173273167
chr3	176588449	178104936
chr3	178151151	179279181
chr3	179528098	180313611
chr3	180520241	180574016
chr3	181043448	182401989
chr3	182431111	183105821
chr3	183186110	183603470
chr3	183610930	185026939
chr3	185070782	185293843
chr3	185377603	185488839
chr3	185660504	186541310
chr3	186564990	188869350
chr3	188985712	190416126
chr3	190853315	192163527
chr3	192184375	193292543
chr3	193382383	195644657
chr3	195748361	195926559
chr3	195979793	196246982
chr3	196263943	197238357
chr3	197325807	197671496
chr4	735761	981752
chr4	1120851	1347662
chr4	1693472	1732411
chr4	1746809	1913197
chr4	2220170	2538803
chr4	2765291	3883109
chr4	4253829	4432786
chr4	4488484	5815984
chr4	5999466	6549664
chr4	6676250	7084971
chr4	7759386	7992706
chr4	8177294	8598716
chr4	8608236	8920483
chr4	9703875	17474413
chr4	17548953	18596314
chr4	18689679	20250155
chr4	20395924	20688377
chr4	20774400	21771077
chr4	21788685	22694437
chr4	22898634	24421867
chr4	24488176	25370097
chr4	25441208	25771764
chr4	25843728	27014416
chr4	27049489	27321708
chr4	36350047	37392971
chr4	37453605	39138105
chr4	39470445	40328583
chr4	40552829	40721794
chr4	40738000	41893176
chr4	41958979	42869439
chr4	42996761	44632876
chr4	44761926	46650791
chr4	46845720	47387431
chr4	47670309	48967061
chr4	52696775	52894467
chr4	53241492	55102547
chr4	55188510	57705064
chr4	58028814	61330263
chr4	61671453	63576430
chr4	65022143	65407837
chr4	65646606	68193854
chr4	68414095	69042819
chr4	69136655	71425664
chr4	71466129	73169802
chr4	73191554	74522275
chr4	74526962	75000660
chr4	75053909	75603446
chr4	75798363	76992643
chr4	77098786	78127384
chr4	78160332	78542478
chr4	78879796	81139689
chr4	81141840	82273595
chr4	82324750	83192678
chr4	83381599	84205977
chr4	84410513	85450799
chr4	86004269	86965826
chr4	87416195	89440412
chr4	89459993	91215650
chr4	91236168	93310041
chr4	94628030	95519251
chr4	96077129	98908802
chr4	99388060	100384945
chr4	100481299	100871196
chr4	101342650	102652777
chr4	103176398	104022121
chr4	104836096	104855994
chr4	104936215	106637880
chr4	107186818	108658950
chr4	108675453	109495496
chr4	109604013	110328436
chr4	110342590	112204811
chr4	112560616	112982218
chr4	112995231	114016524
chr4	114197700	115729761
chr4	116010511	116775730
chr4	118054528	119147791
chr4	119692368	119813261
chr4	119900415	120973855
chr4	121075999	122658621
chr4	122820917	123853312
chr4	124023175	125244985
chr4	125254713	126207180
chr4	126233984	128323396
chr4	129111510	129786881
chr4	130282570	130563758
chr4	132012923	133563903
chr4	138654201	139840725
chr4	139951180	141175531
chr4	141443288	141773746
chr4	141781684	142055023
chr4	142078578	144405053
chr4	144479576	145064562
chr4	145095075	145709924
chr4	146074541	148791907
chr4	150901046	151166379
chr4	151218255	151789957
chr4	152037988	152526964
chr4	153329240	153657563
chr4	153766739	154672171
chr4	155248044	156875812
chr4	157089228	157890376
chr4	158136206	158901516
chr4	158912332	160369405
chr4	160407969	163090646
chr4	163417804	165653565
chr4	165689050	166388050
chr4	166413288	167014426
chr4	167086417	169075419
chr4	169104216	170489043
chr4	170532965	170970611
chr4	171057841	173752415
chr4	173933557	175242182
chr4	175684486	176459112
chr4	176867846	177263303
chr4	177296197	178262188
chr4	178475360	180229910
chr4	180787419	184328828
chr4	184392216	186519531
chr4	186988047	190826904
chr5	188592	904657
chr5	922281	1645793
chr5	1736575	4863132
chr5	4866982	5420433
chr5	5492149	6746491
chr5	6765446	7817937
chr5	9358792	9546003
chr5	9898057	10112295
chr5	10451371	13957974
chr5	13987531	14650152
chr5	14685544	15015799
chr5	15105562	15825633
chr5	16160177	17204026
chr5	17214198	18307284
chr5	18394187	21803814
chr5	21919452	23140555
chr5	24633506	26483419
chr5	30040524	31233041
chr5	31579804	32095291
chr5	32231537	32614611
chr5	32707018	33424599
chr5	33434659	33971069
chr5	34473646	35005131
chr5	35089110	35928395
chr5	36078582	37008481
chr5	37412894	38195683
chr5	38382127	39082600
chr5	39216004	39571625
chr5	39578189	40737233
chr5	40904123	42890235
chr5	42908269	43395212
chr5	43729954	44775822
chr5	45038561	45775188
chr5	50254076	51954319
chr5	51988341	52212752
chr5	52242258	52393774
chr5	52465949	53787091
chr5	53811452	54445149
chr5	54467366	58147681
chr5	58181421	59097685
chr5	59104459	60956862
chr5	61064076	61230554
chr5	61755552	62075808
chr5	62695077	63261094
chr5	63442337	64780671
chr5	65037978	66055105
chr5	66450979	68304631
chr5	68338186	68631510
chr5	71074099	71605503
chr5	71660687	72115559
chr5	72378178	74216262
chr5	74345470	76072613
chr5	76162959	76788676
chr5	76855264	77565731
chr5	77615908	80596018
chr5	80719802	81522387
chr5	81645414	82861382
chr5	83013032	86697231
chr5	87076229	87987592
chr5	88023073	90080644
chr5	90098342	90717127
chr5	91604257	91806922
chr5	92915111	93252080
chr5	93859369	94188313
chr5	94303203	94598094
chr5	94979263	95940059
chr5	95948172	96500099
chr5	96565789	98398637
chr5	98439945	101560655
chr5	101785918	101881588
chr5	102016018	102561208
chr5	102564424	102813246
chr5	102917819	103516756
chr5	106440105	107010446
chr5	107594143	107682207
chr5	107816178	108817421
chr5	109776347	109927598
chr5	110091832	110400763
chr5	110492503	111486214
chr5	111509531	112943220
chr5	112947048	114125905
chr5	114369262	114405553
chr5	114430990	114586211
chr5	114643878	115405202
chr5	115473084	116285993
chr5	116789675	118129098
chr5	118321976	119080627
chr5	121526822	121829264
chr5	121835650	122948197
chr5	125570362	126650940
chr5	126896718	130754317
chr5	130924427	132222016
chr5	132445874	133316083
chr5	133361103	134242561
chr5	134796266	135167493
chr5	135222063	135549170
chr5	135584461	136106728
chr5	136655649	137472847
chr5	137513642	137841701
chr5	137914723	139538983
chr5	139616904	140100427
chr5	140703981	143572751
chr5	143582186	145808457
chr5	145912128	146570713
chr5	146603332	146958782
chr5	147006576	147203855
chr5	147237049	148649396
chr5	148694201	149000014
chr5	149012363	150696031
chr5	150806650	151151901
chr5	151203455	151886460
chr5	151911444	153345610
chr5	153353134	154020744
chr5	154028286	154409042
chr5	154995537	156559637
chr5	156575124	158562594
chr5	158581463	159415180
chr5	159447343	159775049
chr5	159864696	162836768
chr5	162900299	162931738
chr5	162990539	164636831
chr5	165056606	167648687
chr5	167695775	169009402
chr5	169128427	170061753
chr5	170064972	170771230
chr5	170844406	171798941
chr5	171888068	174892454
chr5	174959860	176929601
chr5	177487617	177593910
chr5	177661817	179096029
chr5	179189677	179517789
chr5	179552427	180098392
chr5	180211062	180611988
chr6	147929	1437907
chr6	1595626	2990841
chr6	3124365	4211944
chr6	4281607	4937778
chr6	5003994	5031672
chr6	5055652	5403344
chr6	5470255	6589511
chr6	6676634	7618731
chr6	7719154	8221753
chr6	8983119	10466443
chr6	10477798	11577272
chr6	11584836	12895793
chr6	12910828	13626278
chr6	13794671	15624789
chr6	15688699	16208050
chr6	16284861	17087208
chr6	17152310	18506044
chr6	18997498	20057251
chr6	20091369	20531726
chr6	20563554	21936568
chr6	24063879	24276346
chr6	24282800	25072511
chr6	25222803	26004487
chr6	26026245	26102835
chr6	26173503	27864851
chr6	28101114	28324727
chr6	28651636	29558272
chr6	29615262	31336578
chr6	31363586	31411470
chr6	31459699	31891472
chr6	32014923	33217929
chr6	33358573	33394300
chr6	33551836	34124509
chr6	34130701	35210256
chr6	35260763	35726151
chr6	35992636	38539498
chr6	38839195	39278978
chr6	39315304	43113037
chr6	43229116	44425562
chr6	44442976	45892083
chr6	45897698	47279600
chr6	47380465	49820318
chr6	50623108	50760944
chr6	50782327	51915491
chr6	51927823	53594666
chr6	53843758	54935601
chr6	55141096	56158402
chr6	56179157	57182750
chr6	64016563	64514515
chr6	64630016	65042726
chr6	68642180	68937970
chr6	69347578	69678915
chr6	70441909	70877226
chr6	70929494	71723897
chr6	72089847	72796156
chr6	73118178	74099087
chr6	74224518	74321190
chr6	74384031	76273679
chr6	76602880	78168576
chr6	80279251	80804975
chr6	81048015	82751669
chr6	82961419	84246560
chr6	84324313	86034343
chr6	86062333	86195358
chr6	86466187	87568197
chr6	87776004	89581521
chr6	89691864	90321794
chr6	90648552	91192309
chr6	91650297	93487327
chr6	93519976	94135199
chr6	95877489	96316712
chr6	96989772	97508706
chr6	97632143	97843550
chr6	97944768	99568785
chr6	99599287	99690651
chr6	99777294	100271411
chr6	100314986	101114116
chr6	104772731	104976805
chr6	105129299	105528672
chr6	105533228	105873748
chr6	105878674	106749837
chr6	106782253	107319836
chr6	107348762	107437811
chr6	107639230	108849277
chr6	108860891	109395565
chr6	109506956	109706546
chr6	109846467	110714598
chr6	110847732	112485226
chr6	112498718	114258414
chr6	114314800	114431309
chr6	115067285	116218402
chr6	116329917	116434190
chr6	116537853	116967710
chr6	117100304	117639297
chr6	117768674	118152061
chr6	118161357	119433117
chr6	119450181	120700536
chr6	121375679	122355643
chr6	122702389	122855202
chr6	123050233	123639414
chr6	123734025	124039508
chr6	124123004	125117517
chr6	125191176	125436044
chr6	125474122	126296645
chr6	126316281	127443748
chr6	127507433	127964809
chr6	128056959	129692036
chr6	129818140	130343563
chr6	130614434	131194446
chr6	131202736	131951467
chr6	132014264	132233266
chr6	132235704	135761510
chr6	135772136	136638940
chr6	136903923	137964581
chr6	137981842	138431712
chr6	138436022	141885022
chr6	142309717	142710213
chr6	142795101	144804503
chr6	144902580	145956197
chr6	146081861	146209814
chr6	146249964	147022535
chr6	147177693	148786934
chr6	148879680	149839763
chr6	149866448	151657759
chr6	151727151	152678430
chr6	152873302	153347875
chr6	153352694	153834423
chr6	154473477	157696418
chr6	157733978	158494213
chr6	158634470	159558145
chr6	159589663	160076564
chr6	160111306	161796783
chr6	161813686	162117376
chr6	163328535	165341808
chr6	165852626	166817602
chr6	167187690	167558810
chr6	169294744	170840624
chr7	361009	1219084
chr7	1264895	1514466
chr7	1618522	2388355
chr7	2489816	2752143
chr7	2903278	3938230
chr7	4648960	5746755
chr7	5895347	6897884
chr7	7141544	8336301
chr7	8458148	11384269
chr7	11467037	12531436
chr7	12562073	12664785
chr7	14756167	15057324
chr7	15344192	16112367
chr7	16117266	16607315
chr7	17021505	17572644
chr7	17745052	18386286
chr7	18391011	19705442
chr7	19748105	22123261
chr7	22141192	22542316
chr7	22589008	23096748
chr7	23125454	25200108
chr7	25295415	25892616
chr7	25930506	27201911
chr7	27234270	28138585
chr7	28336301	28894689
chr7	28959818	29451420
chr7	29787267	30783204
chr7	30839160	31164691
chr7	31172469	31776994
chr7	31782495	32520332
chr7	32838698	33149974
chr7	33224122	33974061
chr7	34360273	34637956
chr7	34715154	35947545
chr7	35954228	36359542
chr7	36512296	37894087
chr7	37940507	38411255
chr7	38436693	39561148
chr7	39618158	40095604
chr7	40271529	41745739
chr7	41979732	43851563
chr7	44111556	44237125
chr7	44253808	44607253
chr7	44626335	45177809
chr7	45191795	45894760
chr7	45929153	47220468
chr7	47304267	48195577
chr7	48338723	49893049
chr7	50130988	51435964
chr7	51495737	55327169
chr7	55346231	55666767
chr7	55708397	56143576
chr7	64410691	64774338
chr7	65186983	65306073
chr7	66301878	66360592
chr7	66836087	71201940
chr7	72737648	72868234
chr7	73019128	73441990
chr7	73481266	73817014
chr7	73831370	73983161
chr7	75272248	75387254
chr7	75493972	75989801
chr7	76875854	76962234
chr7	77279619	77671031
chr7	78138951	78807609
chr7	78927400	79649177
chr7	79689068	80291372
chr7	80326718	81102275
chr7	81110892	82359847
chr7	82439686	83288139
chr7	83563266	86536225
chr7	86554838	87800029
chr7	87872051	89253526
chr7	89780147	90058957
chr7	90084435	90665101
chr7	90711402	92686378
chr7	92719258	92859269
chr7	92873873	94066245
chr7	94076122	95501851
chr7	95544255	96695086
chr7	96732969	97475993
chr7	97649269	98442037
chr7	98637459	98912801
chr7	98962329	98984967
chr7	99508864	100927239
chr7	101005118	101918408
chr7	101920220	102091835
chr7	102935759	103049087
chr7	103212505	105230468
chr7	105291129	105808613
chr7	105816239	107520678
chr7	107749326	108138833
chr7	108252943	111376885
chr7	111381149	113351015
chr7	113665802	115763858
chr7	115776894	116453230
chr7	116568336	117026860
chr7	117038939	117794423
chr7	118909821	120366610
chr7	120430463	121637410
chr7	121731455	122174396
chr7	122710250	123008180
chr7	123133365	123513435
chr7	123740274	124637429
chr7	126442428	127851206
chr7	127984499	129651629
chr7	129701923	130517665
chr7	130559635	131341542
chr7	131373598	134013289
chr7	134115386	134856334
chr7	134959093	137277903
chr7	137338436	138424876
chr7	138570574	138760850
chr7	139118880	139706328
chr7	139874791	140027231
chr7	140174682	141350749
chr7	141352887	141487331
chr7	141674449	142004453
chr7	142338467	143115947
chr7	143187539	143825912
chr7	143874816	144135258
chr7	144435427	148789051
chr7	148905785	149324741
chr7	149358603	149442106
chr7	150049848	151844021
chr7	152033067	152404837
chr7	153078415	154201810
chr7	154704465	155563408
chr7	155589064	157180608
chr7	158488684	158770475
chr8	214748	1979818
chr8	3140396	4856153
chr8	6115536	6786844
chr8	8103201	11817512
chr8	12563978	12700033
chr8	12723360	13520469
chr8	13584667	14718964
chr8	16636503	17012178
chr8	17190043	18726752
chr8	18768892	20237371
chr8	20292067	21764187
chr8	21771046	21996904
chr8	22094635	22877663
chr8	22941019	23269747
chr8	23327803	24923853
chr8	25025705	26187077
chr8	26231199	27586178
chr8	27720812	29174101
chr8	29195587	30015828
chr8	30027341	31046311
chr8	31108582	33450680
chr8	33538385	36001091
chr8	36715909	37594134
chr8	37636613	38626411
chr8	38687612	38826005
chr8	39747984	40852770
chr8	41003568	42244669
chr8	42268785	42929076
chr8	47827481	48653955
chr8	49083563	49839782
chr8	49890583	51311062
chr8	52574765	53411707
chr8	53489592	53855931
chr8	53877378	55080482
chr8	55081000	55345085
chr8	55464016	55649705
[truncated: 269 more rows]

## Sheet: Table  S7
Table S7: List of eQTLs. P-value equal to 0 means p-value smaller than 0.0001.
SV_1000_Genomes_Project	eQTL_GENCODEv12_gene_ID	pval
chr2_132221719_132223868_DEL	ENSG00000173272.9	0.0002
chr17_44176394_44176717_DEL_ALU	ENSG00000262500.1	0
chr17_44230893_44262697_CNV	ENSG00000262500.1	0
chr17_44223907_44224221_DEL_ALU	ENSG00000262500.1	0
chr17_44153977_44153978_SVA	ENSG00000262500.1	0
chr17_44341412_44366497_CNV	ENSG00000262500.1	0
chr17_44086723_44086961_DEL	ENSG00000262500.1	0
chr9_33130564_33130565_SVA	ENSG00000086062.7	0
chr18_51952950_51956960_DEL	ENSG00000101751.5	0
chr7_86968519_86968520_ALU	ENSG00000182165.12	0.0001
chr13_50173371_50173372_ALU	ENSG00000152213.3	0
chr17_2719916_2721218_DEL	ENSG00000132359.9	0.0002
chr10_70786262_70787674_DEL	ENSG00000198954.4	0
chr10_70786356_70787310_DEL	ENSG00000198954.4	0
chr21_37014963_37015170_DEL	ENSG00000214914.3	0.0003
chr7_98971096_98971271_DEL	ENSG00000130429.7	0.0001
chr15_101453067_101453376_DEL_ALU	ENSG00000259583.1	0
chr11_8887317_8887318_ALU	ENSG00000166444.12	0.0002
chr6_130614798_130614799_ALU	ENSG00000164484.7	0
chr4_39031076_39031358_DEL_ALU	ENSG00000121895.7	0
chr4_185297206_185297207_ALU	ENSG00000164305.12	0
chr6_31193276_31194421_DEL	ENSG00000204525.8	0
chr6_31100184_31100237_DEL	ENSG00000204525.8	0
chr6_30994015_30995083_DEL	ENSG00000204525.8	0.0001
chr9_101000293_101001115_DEL	ENSG00000106789.8	0.0003
chr20_42271862_42274588_DEL	ENSG00000101057.11	0
chr17_41401881_41402576_DEL	ENSG00000184988.2	0.0001
chr19_10212338_10214632_DEL	ENSG00000130812.5	0
chr3_43592214_43592215_ALU	ENSG00000160746.8	0
chr16_22650742_22695701_CNV	ENSG00000180747.11	0
chr16_21541685_21569415_CNV	ENSG00000180747.11	0
chr16_22611652_22662020_CNV	ENSG00000180747.11	0
chr16_21518346_21544882_CNV	ENSG00000180747.11	0
chr16_21588291_21593314_CNV	ENSG00000180747.11	0
chr16_21573321_21580382_CNV	ENSG00000180747.11	0
chr16_22623100_22783757_CNV	ENSG00000180747.11	0.0001
chr8_143494784_143495714_DEL	ENSG00000171045.10	0
chr15_40896391_40896443_DEL	ENSG00000259536.1	0
chr15_41100332_41100333_ALU	ENSG00000259536.1	0
chr8_144634055_144636240_DEL	ENSG00000254859.1	0
chr16_19959365_19966088_DEL	ENSG00000103550.9	0
chr16_19945551_19967585_DEL	ENSG00000103550.9	0
chr9_37596348_37596349_ALU	ENSG00000137054.10	0
chr22_39359355_39379392_CNV	ENSG00000179750.11	0
chr22_39374023_39375679_DEL	ENSG00000179750.11	0
chr22_39360507_39362118_DEL	ENSG00000179750.11	0
chr22_39357694_39388574_DEL	ENSG00000179750.11	0
chr3_98410648_98414803_DEL	ENSG00000239445.1	0
chr12_106890961_106890962_ALU	ENSG00000013503.4	0.0003
chr1_161570323_161598180_CNV	ENSG00000225217.1	0
chr22_39359355_39379392_CNV	ENSG00000128383.8	0
chr22_39374023_39375679_DEL	ENSG00000128383.8	0
chr22_39360507_39362118_DEL	ENSG00000128383.8	0
chr22_39357694_39388574_DEL	ENSG00000128383.8	0
chr8_104906356_104912711_DEL	ENSG00000147647.7	0.0003
chr7_150300998_150306771_DEL	ENSG00000171115.3	0
chr3_15294345_15294346_ALU	ENSG00000224660.1	0.0003
chr22_25846677_25921876_CNV	ENSG00000100068.7	0
chr22_25825377_25844076_CNV	ENSG00000100068.7	0
chr22_25659945_25710725_CNV	ENSG00000100068.7	0
chr22_25805053_25834695_CNV	ENSG00000100068.7	0
chr22_25703077_25784925_CNV	ENSG00000100068.7	0
chr22_25719881_25917653_CNV	ENSG00000100068.7	0
chr4_86470382_86470383_ALU	ENSG00000138639.13	0
chr1_89475930_89478613_DEL	ENSG00000225492.2	0
chr3_136020924_136026326_DEL	ENSG00000114054.9	0
chr13_114882021_114882022_ALU	ENSG00000169062.8	0.0001
chr12_58083278_58083279_ALU	ENSG00000257342.1	0.0002
chr15_76826019_76826020_ALU	ENSG00000159556.5	0
chr1_112992009_112992010_ALU	ENSG00000143079.7	0
chr7_23665685_23665686_ALU	ENSG00000169193.7	0
chr6_34699946_34701100_DEL	ENSG00000065060.12	0
chr6_32589834_32589835_ALU	ENSG00000198502.5	0
chr6_32454946_32478407_DEL	ENSG00000198502.5	0
chr6_32514808_32516265_DEL	ENSG00000198502.5	0
chr6_32676558_32677026_DEL	ENSG00000198502.5	0
chr6_32657952_32657953_ALU	ENSG00000198502.5	0
chr6_32461337_32468848_DEL	ENSG00000198502.5	0
chr6_32494142_32494484_DEL	ENSG00000198502.5	0
chr6_32499300_32500806_DEL	ENSG00000198502.5	0
chr6_32514622_32514623_SVA	ENSG00000198502.5	0
chr6_32795503_32795680_DEL	ENSG00000198502.5	0
chr6_32773435_32773436_ALU	ENSG00000198502.5	0.0003
chr19_11294843_11296508_DEL	ENSG00000197256.5	0.0004
chr16_75429831_75430673_DEL	ENSG00000261783.1	0
chr8_144634055_144636240_DEL	ENSG00000221399.1	0
chr17_35778925_35782402_DEL	ENSG00000161326.8	0
chr17_35755640_35758781_DEL	ENSG00000161326.8	0
chr17_35755635_35760346_DEL	ENSG00000161326.8	0
chr20_34458566_34458567_ALU	ENSG00000214078.6	0
chr6_29851172_29904515_DEL	ENSG00000206503.6	0
chr2_3630321_3630322_ALU	ENSG00000234171.1	0
chr7_4807742_4808062_DEL_ALU	ENSG00000164916.7	0
chr7_75664272_75667830_DEL	ENSG00000189077.6	0
chr6_327586_368712_CNV	ENSG00000112679.9	0
chr6_305181_340601_CNV	ENSG00000112679.9	0
chr6_256502_293373_CNV	ENSG00000112679.9	0
chr17_18359814_18376676_CNV	ENSG00000176974.11	0
chr17_18418796_18465083_DEL	ENSG00000176974.11	0
chr17_18421015_18422388_DEL	ENSG00000176974.11	0
chr6_32623533_32624604_DEL	ENSG00000237541.3	0
chr6_32614932_32615252_DEL	ENSG00000237541.3	0
chr6_32454946_32478407_DEL	ENSG00000237541.3	0
chr6_32514808_32516265_DEL	ENSG00000237541.3	0
chr6_32676558_32677026_DEL	ENSG00000237541.3	0
chr6_32571334_32571609_DEL_ALU	ENSG00000237541.3	0
chr6_32461337_32468848_DEL	ENSG00000237541.3	0
chr6_32494142_32494484_DEL	ENSG00000237541.3	0
chr6_32499300_32500806_DEL	ENSG00000237541.3	0
chr6_32512660_32513019_DEL	ENSG00000237541.3	0
chr6_32624896_32625863_DEL	ENSG00000237541.3	0
chr6_32642926_32648023_DEL	ENSG00000237541.3	0
chr6_32604936_32616132_CNV	ENSG00000237541.3	0
chr6_32589834_32589835_ALU	ENSG00000237541.3	0.0002
chr6_32313768_32314091_DEL_ALU	ENSG00000237541.3	0.0004
chr6_34699946_34701100_DEL	ENSG00000124562.5	0.0001
chr10_73993291_73993292_ALU	ENSG00000166295.3	0
chr2_191478717_191478718_LINE1	ENSG00000151690.9	0
chr2_191635470_191635523_DEL	ENSG00000151690.9	0.0002
chr6_31275976_31279146_DEL	ENSG00000234745.3	0.0004
chr22_42523949_42533891_CNV	ENSG00000227370.1	0
chr3_152053972_152053973_ALU	ENSG00000152601.13	0.0001
chr1_248756741_248797597_CNV	ENSG00000188558.4	0
chr1_248619876_248634579_CNV	ENSG00000188558.4	0.0002
chr1_248755655_248758478_DEL	ENSG00000188558.4	0.0002
chr3_192673319_192673387_DEL	ENSG00000180611.6	0
chr3_192744357_192744899_DEL	ENSG00000180611.6	0.0001
chr17_44176394_44176717_DEL_ALU	ENSG00000214401.4	0
chr17_44230893_44262697_CNV	ENSG00000214401.4	0
chr17_44223907_44224221_DEL_ALU	ENSG00000214401.4	0
chr17_44153977_44153978_SVA	ENSG00000214401.4	0
chr17_44341412_44366497_CNV	ENSG00000214401.4	0
chr17_44086723_44086961_DEL	ENSG00000214401.4	0
chr6_32623533_32624604_DEL	ENSG00000223534.1	0
chr6_32614932_32615252_DEL	ENSG00000223534.1	0
chr6_32454946_32478407_DEL	ENSG00000223534.1	0
chr6_32514808_32516265_DEL	ENSG00000223534.1	0
chr6_32657952_32657953_ALU	ENSG00000223534.1	0
chr6_32461337_32468848_DEL	ENSG00000223534.1	0
chr6_32494142_32494484_DEL	ENSG00000223534.1	0
chr6_32499300_32500806_DEL	ENSG00000223534.1	0
chr6_32624896_32625863_DEL	ENSG00000223534.1	0
chr6_32604936_32616132_CNV	ENSG00000223534.1	0
chr6_32571334_32571609_DEL_ALU	ENSG00000223534.1	0.0001
chr6_32512660_32513019_DEL	ENSG00000223534.1	0.0001
chr6_32676558_32677026_DEL	ENSG00000223534.1	0.0002
chr17_54947583_54947584_ALU	ENSG00000153933.5	0
chr10_47089972_47150813_CNV	ENSG00000204164.5	0
chr10_46976292_47023561_CNV	ENSG00000204164.5	0
chr10_47007970_47086710_CNV	ENSG00000204164.5	0
chr6_123533269_123534904_DEL	ENSG00000232362.1	0.0004
chr15_77330749_77332719_DEL	ENSG00000140368.8	0
chr14_105417023_105418385_DEL	ENSG00000258701.1	0
chr10_47089972_47150813_CNV	ENSG00000179296.8	0
chr10_46976292_47023561_CNV	ENSG00000179296.8	0
chr10_47007970_47086710_CNV	ENSG00000179296.8	0
chr10_47383857_47395064_CNV	ENSG00000179296.8	0.0001
chr10_47531022_47599037_CNV	ENSG00000179296.8	0.0001
chr10_47596038_47634490_CNV	ENSG00000179296.8	0.0001
chr10_47645964_47697149_CNV	ENSG00000179296.8	0.0001
chr10_47089972_47150813_CNV	ENSG00000198035.7	0
chr10_46976292_47023561_CNV	ENSG00000198035.7	0
chr10_47007970_47086710_CNV	ENSG00000198035.7	0
chr10_47531022_47599037_CNV	ENSG00000198035.7	0.0002
chr10_47596038_47634490_CNV	ENSG00000198035.7	0.0002
chr1_116983571_116983572_ALU	ENSG00000203865.4	0.0003
chr6_35626431_35629746_DEL	ENSG00000096060.8	0
chr14_51719000_51719001_ALU	ENSG00000100505.9	0.0002
chr6_86144298_86144632_DEL_ALU	ENSG00000135318.6	0
chr9_132026730_132028136_DEL	ENSG00000188483.6	0.0002
chr11_17209720_17211209_DEL	ENSG00000110700.2	0
chr5_96325017_96325116_DEL	ENSG00000164307.7	0.0001
chr14_105415167_105417877_DEL	ENSG00000183828.8	0.0001
chr2_74511276_74511606_DEL_ALU	ENSG00000115282.14	0.0003
chr8_22483407_22483408_ALU	ENSG00000253200.1	0.0004
chr3_122138442_122138768_DEL_ALU	ENSG00000196981.2	0
chr11_47057588_47063700_DEL	ENSG00000025434.14	0.0002
chr4_142230774_142233063_DEL	ENSG00000164136.12	0.0002
chr17_46505002_46505003_ALU	ENSG00000141293.9	0.0002
chr4_1301833_1301834_ALU	ENSG00000249548.1	0
chr4_185651677_185651678_ALU	ENSG00000151725.6	0
chr17_57363929_57365721_DEL	ENSG00000153982.5	0.0002
chr1_75183559_75186106_DEL	ENSG00000116791.9	0
chr1_75192907_75192908_LINE1	ENSG00000116791.9	0
chr20_5942987_5943316_DEL_ALU	ENSG00000125885.8	0
chr1_17238417_17266696_CNV	ENSG00000238142.1	0
chr1_17208619_17225378_CNV	ENSG00000238142.1	0
chr1_17263114_17273513_CNV	ENSG00000238142.1	0
chr22_39359355_39379392_CNV	ENSG00000249310.2	0
chr22_39374023_39375679_DEL	ENSG00000249310.2	0
chr22_39360507_39362118_DEL	ENSG00000249310.2	0
chr22_39357694_39388574_DEL	ENSG00000249310.2	0
chr19_52134835_52149093_CNV	ENSG00000105501.6	0
chr3_52709837_52710172_DEL_ALU	ENSG00000168268.6	0.0001
chr19_17442711_17449636_CNV	ENSG00000130299.10	0
chr18_59713734_59713735_ALU	ENSG00000197563.4	0
chr6_45260479_45260480_ALU	ENSG00000196284.9	0
chr1_235537077_235538345_DEL	ENSG00000162885.6	0.0001
chr17_61731693_61731694_ALU	ENSG00000108592.9	0
chr17_43576081_43589376_DEL	ENSG00000159314.5	0.0001
chr17_43647443_43649234_DEL	ENSG00000159314.5	0.0001
chr1_227937451_227937520_DEL	ENSG00000143740.9	0.0001
chr1_110225019_110245280_DEL	ENSG00000134202.6	0
chr1_110230075_110241247_CNV	ENSG00000134202.6	0
chr1_38447717_38447718_ALU	ENSG00000196449.3	0
chr1_185373096_185373434_DEL_ALU	ENSG00000116679.11	0
chr6_31193276_31194421_DEL	ENSG00000204632.7	0
chr6_31100184_31100237_DEL	ENSG00000204632.7	0
chr6_29851172_29904515_DEL	ENSG00000204632.7	0
chr6_29818872_29818873_ALU	ENSG00000204632.7	0
chr6_30207801_30208224_DEL	ENSG00000204632.7	0.0001
chr6_29843522_29849190_DEL	ENSG00000204632.7	0.0001
chr6_31292091_31293878_DEL	ENSG00000204632.7	0.0003
chr14_51719000_51719001_ALU	ENSG00000139921.8	0
chr3_195417835_195445776_CNV	ENSG00000229178.1	0
chr2_65138904_65138905_SVA	ENSG00000237638.1	0.0004
chr3_48372326_48372327_ALU	ENSG00000228638.1	0
chr1_89475930_89478613_DEL	ENSG00000117228.8	0.0001
chr16_89281698_89281699_ALU	ENSG00000259877.1	0
chr1_248849861_248850138_DEL	ENSG00000229255.1	0
chr1_248619876_248634579_CNV	ENSG00000229255.1	0
chr1_248756741_248797597_CNV	ENSG00000229255.1	0
chr1_248755655_248758478_DEL	ENSG00000229255.1	0
chr3_158116901_158117244_DEL_ALU	ENSG00000243150.1	0
chr3_158350719_158351910_DEL	ENSG00000243150.1	0
chr6_32623533_32624604_DEL	ENSG00000229391.3	0
chr6_32614932_32615252_DEL	ENSG00000229391.3	0
chr6_32454946_32478407_DEL	ENSG00000229391.3	0
chr6_32514808_32516265_DEL	ENSG00000229391.3	0
chr6_32571334_32571609_DEL_ALU	ENSG00000229391.3	0
chr6_32461337_32468848_DEL	ENSG00000229391.3	0
chr6_32494142_32494484_DEL	ENSG00000229391.3	0
chr6_32499300_32500806_DEL	ENSG00000229391.3	0
chr6_32512660_32513019_DEL	ENSG00000229391.3	0
chr6_32624896_32625863_DEL	ENSG00000229391.3	0
chr6_32604936_32616132_CNV	ENSG00000229391.3	0
chr1_248619876_248634579_CNV	ENSG00000183310.2	0
chr1_248756741_248797597_CNV	ENSG00000183310.2	0
chr1_248755655_248758478_DEL	ENSG00000183310.2	0
chr1_248849861_248850138_DEL	ENSG00000183310.2	0.0002
chr1_248849861_248850138_DEL	ENSG00000184022.2	0
chr1_248619876_248634579_CNV	ENSG00000184022.2	0
chr1_248756741_248797597_CNV	ENSG00000184022.2	0
chr1_248755655_248758478_DEL	ENSG00000184022.2	0
chr6_33030313_33030314_SVA	ENSG00000224557.3	0
chr6_33026721_33028605_DEL	ENSG00000224557.3	0
chr19_10212338_10214632_DEL	ENSG00000130813.12	0
chr6_32623533_32624604_DEL	ENSG00000196735.6	0
chr6_32614932_32615252_DEL	ENSG00000196735.6	0
chr6_32454946_32478407_DEL	ENSG00000196735.6	0
chr6_32514808_32516265_DEL	ENSG00000196735.6	0
chr6_32676558_32677026_DEL	ENSG00000196735.6	0
chr6_32571334_32571609_DEL_ALU	ENSG00000196735.6	0
chr6_32657952_32657953_ALU	ENSG00000196735.6	0
chr6_32461337_32468848_DEL	ENSG00000196735.6	0
chr6_32494142_32494484_DEL	ENSG00000196735.6	0
chr6_32499300_32500806_DEL	ENSG00000196735.6	0
chr6_32512660_32513019_DEL	ENSG00000196735.6	0
chr6_32624896_32625863_DEL	ENSG00000196735.6	0
chr6_32604936_32616132_CNV	ENSG00000196735.6	0
chr6_32642926_32648023_DEL	ENSG00000196735.6	0.0003
chr6_26962174_26962175_ALU	ENSG00000261584.1	0
chr6_26739614_26748928_CNV	ENSG00000261584.1	0
chr1_10482499_10483790_DEL	ENSG00000142657.14	0.0002
chr10_17712792_17712793_SVA	ENSG00000148483.7	0
chr6_32454946_32478407_DEL	ENSG00000196301.3	0
chr6_32516187_32521272_DEL	ENSG00000196301.3	0
chr6_32514808_32516265_DEL	ENSG00000196301.3	0
chr6_32571334_32571609_DEL_ALU	ENSG00000196301.3	0
chr6_32461337_32468848_DEL	ENSG00000196301.3	0
chr6_32494142_32494484_DEL	ENSG00000196301.3	0
chr6_32499300_32500806_DEL	ENSG00000196301.3	0
chr2_178287642_178288052_DEL	ENSG00000197557.4	0
chr6_105260827_105263756_DEL	ENSG00000085382.7	0
chr12_104293393_104293720_DEL_ALU	ENSG00000214198.3	0
chr10_81474561_81502396_CNV	ENSG00000122852.9	0.0003
chr12_75931101_75931102_ALU	ENSG00000257497.1	0
chr1_192609798_192609864_DEL	ENSG00000116741.6	0.0004
chr17_15789550_15793781_DEL	ENSG00000170425.2	0
chr5_122723707_122723763_DEL	ENSG00000168944.10	0
chr17_73875207_73879266_DEL	ENSG00000132481.1	0
chr17_73107713_73108273_DEL	ENSG00000132481.1	0
chr2_65163783_65163784_ALU	ENSG00000115902.5	0
chr2_65138904_65138905_SVA	ENSG00000115902.5	0.0002
chr17_18729995_18745198_DEL	ENSG00000141127.8	0
chr17_18507410_18522042_CNV	ENSG00000141127.8	0
chr2_191635470_191635523_DEL	ENSG00000228509.1	0.0003
chr3_100177266_100177267_ALU	ENSG00000206535.3	0.0001
chr11_93185555_93185556_ALU	ENSG00000234106.3	0.0004
chr1_17238417_17266696_CNV	ENSG00000224174.1	0
chr1_17208619_17225378_CNV	ENSG00000224174.1	0
chr1_17263114_17273513_CNV	ENSG00000224174.1	0
chr6_32623533_32624604_DEL	ENSG00000232629.4	0
chr6_32614932_32615252_DEL	ENSG00000232629.4	0
chr6_32454946_32478407_DEL	ENSG00000232629.4	0
chr6_32514808_32516265_DEL	ENSG00000232629.4	0
chr6_32676558_32677026_DEL	ENSG00000232629.4	0
chr6_32571334_32571609_DEL_ALU	ENSG00000232629.4	0
chr6_32461337_32468848_DEL	ENSG00000232629.4	0
chr6_32494142_32494484_DEL	ENSG00000232629.4	0
chr6_32499300_32500806_DEL	ENSG00000232629.4	0
chr6_32512660_32513019_DEL	ENSG00000232629.4	0
chr6_32624896_32625863_DEL	ENSG00000232629.4	0
chr6_32642926_32648023_DEL	ENSG00000232629.4	0
chr6_32604936_32616132_CNV	ENSG00000232629.4	0
chr11_65642108_65643520_DEL	ENSG00000172543.3	0
chr18_44924729_44924730_ALU	ENSG00000167220.5	0
chr19_12753336_12754502_DEL	ENSG00000234750.1	0.0001
chr7_89810410_89812602_DEL	ENSG00000164647.4	0.0004
chr6_32676558_32677026_DEL	ENSG00000196126.6	0
chr6_32657952_32657953_ALU	ENSG00000196126.6	0
chr6_32449301_32449302_ALU	ENSG00000196126.6	0
chr1_24895774_24900871_DEL	ENSG00000169504.9	0
chr15_41100332_41100333_ALU	ENSG00000128891.11	0.0002
chr8_146057037_146057833_DEL	ENSG00000161016.10	0
chr8_146042931_146043066_DEL	ENSG00000161016.10	0.0002
chr15_51897701_51898040_DEL_ALU	ENSG00000104093.8	0.0001
chr1_234805728_234805729_ALU	ENSG00000230628.1	0
chr1_248619876_248634579_CNV	ENSG00000196539.2	0
chr1_248756741_248797597_CNV	ENSG00000196539.2	0
chr1_248755655_248758478_DEL	ENSG00000196539.2	0
chr1_248849861_248850138_DEL	ENSG00000196539.2	0.0004
chr5_149441747_149442173_DEL	ENSG00000182578.8	0
chr16_22650742_22695701_CNV	ENSG00000011638.6	0
chr16_22611652_22662020_CNV	ENSG00000011638.6	0
chr16_21573321_21580382_CNV	ENSG00000011638.6	0
chr11_73562793_73562794_ALU	ENSG00000175581.9	0
chr7_1185070_1187665_DEL	ENSG00000229043.1	0
chr7_89810410_89812602_DEL	ENSG00000157214.8	0
chr14_74028137_74040600_CNV	ENSG00000119673.10	0
chr6_666377_667821_DEL	ENSG00000112685.8	0
chr17_33680544_33769221_DEL	ENSG00000172123.7	0.0001
chr11_65642108_65643520_DEL	ENSG00000172803.12	0
chr11_65503489_65503490_ALU	ENSG00000172803.12	0.0004
chr10_17712792_17712793_SVA	ENSG00000184040.7	0
chr19_36840752_36847074_DEL	ENSG00000181007.6	0
chr5_10756185_10756522_DEL	ENSG00000112977.11	0
chr12_10581418_10586833_CNV	ENSG00000245648.1	0.0001
chr12_10581300_10597036_DEL	ENSG00000245648.1	0.0001
chr6_29843522_29849190_DEL	ENSG00000228078.1	0
chr6_30886430_30886570_DEL	ENSG00000228078.1	0.0004
chr1_161570323_161598180_CNV	ENSG00000173110.5	0
chr1_248849861_248850138_DEL	ENSG00000224521.1	0
chr1_248619876_248634579_CNV	ENSG00000224521.1	0
chr1_248756741_248797597_CNV	ENSG00000224521.1	0
chr1_248755655_248758478_DEL	ENSG00000224521.1	0
chr19_36840752_36847074_DEL	ENSG00000142065.7	0.0001
chr5_180379375_180380140_DEL	ENSG00000165810.11	0
chr5_180375655_180420806_CNV	ENSG00000165810.11	0
chr1_213083966_213086597_DEL	ENSG00000198468.2	0
chr1_234805728_234805729_ALU	ENSG00000235674.2	0.0004
chr9_35803096_35803399_DEL_ALU	ENSG00000227388.2	0
chr1_1161693_1161756_DEL	ENSG00000176022.3	0.0004
chr14_74028137_74040600_CNV	ENSG00000184227.3	0
chr17_79470460_79471473_DEL	ENSG00000184009.3	0
chr7_43624882_43632093_DEL	ENSG00000164543.5	0
chr15_101569683_101569684_ALU	ENSG00000154237.7	0.0001
chr6_33030313_33030314_SVA	ENSG00000231389.2	0
chr6_33026721_33028605_DEL	ENSG00000231389.2	0
chr7_143543598_143560593_CNV	ENSG00000253882.2	0
chr6_29843522_29849190_DEL	ENSG00000225864.1	0
chr6_29650415_29651090_DEL	ENSG00000225864.1	0.0004
chr6_133160120_133160121_ALU	ENSG00000112306.7	0
chr1_236538208_236538209_SVA	ENSG00000186197.7	0.0003
chr17_41401881_41402576_DEL	ENSG00000198496.5	0.0001
chr5_80039371_80039680_DEL_ALU	ENSG00000228716.2	0
chr7_1185070_1187665_DEL	ENSG00000178381.7	0
chr15_86057007_86059202_DEL	ENSG00000259375.1	0.0001
chr17_79998582_79999818_DEL	ENSG00000182459.4	0.0002
chr12_10741654_10741741_DEL	ENSG00000256667.1	0
chr5_14685944_14685945_ALU	ENSG00000249485.1	0

## Sheet: Table S8
Table S8: List of eQTLs for housekeeping genes. P-value equal to 0 means p-value smaller than 0.0001.
SV_1000_Genomes_Project	eQTL_GENCODEv12_gene_ID	pval
chr6_327586_368712_CNV	ENSG00000112679.9	0
chr6_305181_340601_CNV	ENSG00000112679.9	0
chr6_256502_293373_CNV	ENSG00000112679.9	0
chr14_75499581_75499582_ALU	ENSG00000119718.5	0
chr17_61731693_61731694_ALU	ENSG00000108592.9	0
chr7_111941765_111963121_DEL	ENSG00000198839.5	0
chr6_34699946_34701100_DEL	ENSG00000124562.5	0.0001
chr10_73993291_73993292_ALU	ENSG00000166295.3	0
chr7_75664272_75667830_DEL	ENSG00000189077.6	0
chr15_41100332_41100333_ALU	ENSG00000128891.11	0.0001
chr8_146057037_146057833_DEL	ENSG00000161016.10	0
chr4_56371962_56371963_ALU	ENSG00000128039.6	0
chr1_185373096_185373434_DEL_ALU	ENSG00000116679.11	0
chr11_73562793_73562794_ALU	ENSG00000175581.9	0
chr4_185297206_185297207_ALU	ENSG00000164305.12	0
chr11_65642108_65643520_DEL	ENSG00000172500.8	0.0001
chr2_132221719_132223868_DEL	ENSG00000173272.9	0
chr12_30918300_30918795_DEL	ENSG00000133704.4	0
chr1_38447717_38447718_ALU	ENSG00000196449.3	0.0001
chr8_145645595_145647589_DEL	ENSG00000160948.8	0
chr6_666377_667821_DEL	ENSG00000112685.8	0
chr1_110225019_110245280_DEL	ENSG00000168765.10	0
chr1_110230075_110241247_CNV	ENSG00000168765.10	0
chr15_41100332_41100333_ALU	ENSG00000166140.12	0
chr17_35778925_35782402_DEL	ENSG00000161326.8	0
chr17_35755640_35758781_DEL	ENSG00000161326.8	0
chr17_35755635_35760346_DEL	ENSG00000161326.8	0
chr11_17209720_17211209_DEL	ENSG00000110700.2	0
chr6_10657998_10660886_DEL	ENSG00000111843.8	0.0001
chr9_37596348_37596349_ALU	ENSG00000137054.10	0
chr14_105415167_105417877_DEL	ENSG00000183828.8	0
chr3_122138442_122138768_DEL_ALU	ENSG00000196981.2	0
chr8_54971849_54972163_DEL_ALU	ENSG00000137547.4	0.0001
chr7_75664272_75667830_DEL	ENSG00000127952.11	0
chr20_34458566_34458567_ALU	ENSG00000214078.6	0
chr14_51719000_51719001_ALU	ENSG00000139921.8	0
chr1_227937451_227937520_DEL	ENSG00000143740.9	0.0001
chr3_48372326_48372327_ALU	ENSG00000172113.4	0
